# Supplementary material for: Wheat bran promotes enrichment within the human colonic microbiota of butyrate‐producing bacteria that release ferulic acid
Source: Environ Microbiol. 2016 Jan 21;18(7):2214–25. doi: 10.1111/1462-2920.13158 (PMC4949515; doi:10.1111/1462-2920.13158)
Supplement: Supplementary file 4 — Table S1. Time sequence of bacterial colonization of wheat bran, from 454 sequence analysis of amplified 16S rRNA genes for four fermentor communities inoculated with human faecal microbiota. Table shows the proportional abundance and taxonomic classification for each OTU, and the LEfSe analysis (calculated using pooled solid and liquid sample data) comparing proportional abundance of each OTU at the 4 h and 48 h time points and between faecal donors. [file EMI-18-2214-s004.xlsx]

## Sheet: ST2
Supporting Table S1
Time sequence of bacterial colonization of wheat bran, from 454 sequence analysis of amplified 16S rRNA gene for four fermentor communities inoculated with human faecal microbiota																																								Mean	1147.92
																																								Median	1119.5
Proportional abundance of each OTU (in %) per sample (97% OTU cut-off)																																								Min	54
																																								Max	2808
No. of reads	1617	54	2515	570	1197	237	1281	744	1144	1095	149	379	1538	183	1797	211	2808	769	1811	1841	1016	228	728	1359	1946	300	812	699	975	527	1203	2487	1809	1411	1748	78	2098	579	1765	2209	45917		RDP Classification - Numbers in brackets are the confidence levels for each classification
Sample	D1_t2_L	D1_t2_S	D1_t4_L	D1_t4_S	D1_t8_L	D1_t8_S	D1_t24_L	D1_t24_S	D1_t48_L	D1_t48_S	D2_t2_L	D2_t2_S	D2_t4_L	D2_t4_S	D2_t8_L	D2_t8_S	D2_t24_L	D2_t24_S	D2_t48_L	D2_t48_S	D3_t2_L	D3_t2_S	D3_t4_L	D3_t4_S	D3_t8_L	D3_t8_S	D3_t24_L	D3_t24_S	D3_t48_L	D3_t48_S	D4_t2_L	D4_t2_S	D4_t4_L	D4_t4_S	D4_t8_L	D4_t8_S	D4_t24_L	D4_t24_S	D4_t48_L	D4_t48_S	No. of seqs	NCBI BLAST ID to closest cultured organism	Genus (Representative Sequence)	Genus (OTU Consensus)	Family	Order	Class	Phylum	OTU representative sequence
Otu001	0.742115	0	0.954274	3.15789	5.76441	2.53165	3.59094	2.55376	2.7972	1.09589	8.05369	12.1372	17.1651	19.1257	24.8191	19.4313	41.8803	55.3966	24.7377	31.1244	3.44488	2.63158	4.67033	5.88668	5.08736	12	13.4236	11.8741	4.30769	3.41556	12.7182	7.84077	16.9154	13.6074	8.98169	1.28205	8.81792	7.08117	7.70538	5.97555	5745	Bacteroides uniformis	Bacteroides(100)	Bacteroides(100)	Bacteroidaceae(100)	Bacteroidales(100)	Bacteroidia(100)	Bacteroidetes(100)	HOVG2Z401CG161
Otu002	7.54484	7.40741	10.7753	10.3509	9.18964	8.01688	6.79157	4.56989	3.23427	10.2283	12.7517	5.01319	11.3784	8.74317	12.2983	9.95261	6.73077	1.56047	2.81612	3.2591	9.84252	8.77193	8.65385	12.2149	8.42754	8	9.35961	11.4449	15.1795	27.704	10.9726	12.5854	7.51797	13.9617	12.4142	25.641	6.00572	5.18135	9.46176	19.1942	4387	Blautia obeum	Lachnospiracea_incertae_sedis(82)	unclassified	Lachnospiraceae(100)	Clostridiales(100)	Clostridia(100)	Firmicutes(100)	HOVG2Z401D5GNW
Otu003	0.4329	3.7037	1.0338	1.05263	3.25815	1.26582	1.9516	1.34409	0.699301	0.639269	4.69799	2.11082	3.38101	2.73224	5.28659	5.21327	3.31197	1.04031	0.828272	0.760456	12.3031	12.7193	12.6374	17.8072	14.6454	9.66667	7.26601	4.57797	1.23077	2.27704	5.73566	6.71492	3.09563	6.09497	3.66133	6.41026	5.86273	1.20898	1.41643	1.49389	1993	Blautia luti/wexlerae	Blautia(96)	Blautia(98)	Lachnospiraceae(100)	Clostridiales(100)	Clostridia(100)	Firmicutes(100)	HP3GV5401CIMVN
Otu004	1.17502	0	1.15308	1.75439	2.25564	0.421941	0.468384	0.134409	0.611888	0.639269	6.04027	5.27704	5.20156	3.82514	2.89371	0.947867	1.7094	0.390117	0.220872	0.380228	3.93701	7.89474	4.94505	6.47535	4.98458	3	5.78818	7.58226	4.51282	3.22581	11.5544	14.4753	11.4428	12.2608	8.29519	2.5641	6.05338	12.6079	1.52975	1.40335	2072	Faecalibacterium prausnitzii	Faecalibacterium(100)	Faecalibacterium(99)	Ruminococcaceae(100)	Clostridiales(100)	Clostridia(100)	Firmicutes(100)	HOVG2Z401CTQMM
Otu005	0.803958	1.85185	0.795229	0.877193	4.09357	3.37553	6.08899	4.43548	1.22378	1.36986	0.671141	0.527704	0.585176	0.546448	0.779076	0.473934	7.83476	1.82055	5.57703	3.74796	1.08268	0.438596	1.23626	0.441501	1.02775	3.33333	6.52709	7.01001	18.9744	20.3036	1.49626	1.64857	2.10061	3.68533	14.3593	19.2308	5.67207	1.89983	8.27195	11.9058	2073	Roseburia faecis/hominis/intestinalis	Roseburia(100)	Roseburia(98)	Lachnospiraceae(100)	Clostridiales(100)	Clostridia(100)	Firmicutes(100)	HP3GV5402HDLGL
Otu006	0.0618429	0	0.159046	0.350877	0.0835422	0.421941	2.18579	10.3495	6.11888	6.30137	0	0.263852	0.715215	0.546448	0.222593	2.8436	8.26211	22.7568	21.3694	18.0337	0.492126	0	0.549451	0.883002	0.102775	1	1.35468	2.28898	3.79487	9.48767	0.0831255	0.0804182	0.0552792	0.141743	0.171625	0	4.05148	1.72712	8.72521	8.73699	1993	Butyrate-producer T2-145 (96% similarity)	Clostridium_XlVa(54)	unclassified(99)	Lachnospiraceae(99)	Clostridiales(100)	Clostridia(100)	Firmicutes(100)	HP3GV5401C8MH4
Otu007	0.247372	0	0.119284	0.175439	0.0835422	0.421941	1.9516	1.07527	5.06993	3.83562	0.671141	0.263852	0.325098	0.546448	0.222593	0.473934	1.92308	1.30039	17.725	10.1575	0.492126	0	0.137363	0.147167	0.4111	2.66667	4.6798	7.4392	26.5641	10.6262	0.0831255	0.0804182	0.0552792	0.0708717	0.800915	6.41026	10.5815	6.39033	8.2153	10.5025	1817	Eubacterium xylanophilum (97% similarity)	Lachnospiracea_incertae_sedis(52)	Lachnospiracea_incertae_sedis(100)	Lachnospiraceae(100)	Clostridiales(100)	Clostridia(100)	Firmicutes(100)	HOVG2Z401DCEKA
Otu008	11.3173	5.55556	10.2187	8.94737	15.5388	24.0506	10.6948	8.60215	11.1014	17.6256	0.671141	0.527704	0.910273	2.18579	0.890373	1.4218	0.178063	0.130039	0	0.271592	0	0	0	0	0.0513875	0	0	0	0	0.189753	1.74564	1.72899	1.38198	0.637845	1.08696	0	0	0	0.283286	0	1433	Eubacterium rectale	Roseburia(59)	Lachnospiracea_incertae_sedis(100)	Lachnospiraceae(100)	Clostridiales(100)	Clostridia(100)	Firmicutes(100)	HOVG2Z401CRRNN
Otu009	3.52505	7.40741	3.14115	3.68421	2.58981	5.90717	0.546448	1.07527	1.04895	1.82648	8.05369	2.90237	5.46164	5.46448	5.23094	4.2654	0.391738	0.910273	0	0.597501	8.85827	10.0877	8.51648	3.97351	9.76362	4.33333	0.738916	1.8598	0.307692	2.46679	4.15628	2.6538	1.87949	3.40184	1.48741	1.28205	0.238322	0.863558	2.03966	2.8067	1302	Subdoligranulum variabile	Subdoligranulum(100)	Subdoligranulum(100)	Ruminococcaceae(100)	Clostridiales(100)	Clostridia(100)	Firmicutes(100)	HOVG2Z401EAIAM
Otu010	0.494743	0	0.596421	1.75439	4.17711	0.843882	0.702576	0.537634	0.262238	0.547945	2.68456	1.05541	2.0156	2.18579	1.5025	1.4218	1.06838	0.130039	0.165654	0.543183	6.29921	9.21053	6.04396	7.06402	6.11511	4.66667	3.32512	1.14449	0.512821	1.13852	4.32253	8.16244	2.98507	4.53579	3.60412	2.5641	2.09724	0.690846	0.963173	0.633771	1145	Blautia wexlerae	Blautia(100)	Blautia(100)	Lachnospiraceae(100)	Clostridiales(100)	Clostridia(100)	Firmicutes(100)	HOVG2Z401BJX4D
Otu011	1.7316	1.85185	2.54473	4.5614	3.25815	4.21941	1.01483	1.34409	1.31119	5.47945	3.3557	4.74934	6.56697	4.91803	5.28659	1.89573	1.10399	0	0.220872	0.162955	0.688976	1.31579	0.412088	0.367918	0.462487	1	0.615764	0.572246	1.12821	0.56926	8.81131	3.37756	9.67385	3.40184	3.31808	1.28205	1.09628	0.172712	3.73938	1.40335	1182	Bacteroides vulgatus	Bacteroides(100)	Bacteroides(100)	Bacteroidaceae(100)	Bacteroidales(100)	Bacteroidia(100)	Bacteroidetes(100)	HOVG2Z401BI0QW
Otu012	0.803958	0	0.954274	0.350877	2.08855	1.26582	1.17096	0	0.524476	0.913242	2.68456	1.05541	1.49545	0.546448	3.06066	1.4218	1.67379	0.130039	0.331309	1.95546	1.1811	1.31579	0.549451	5.44518	3.39157	4	1.97044	8.72675	1.23077	2.27704	3.2419	4.58384	2.9298	2.05528	2.86041	1.28205	2.85987	15.3713	3.68272	4.30059	1145	Dorea formicigenerans	Dorea(100)	Dorea(100)	Lachnospiraceae(100)	Clostridiales(100)	Clostridia(100)	Firmicutes(100)	HOVG2Z401BNEAR
Otu013	0.4329	0	0.715706	0.877193	2.33918	0.421941	4.52771	2.55376	2.88462	0.273973	1.34228	1.58311	1.04031	0	1.05732	1.89573	0.819088	0	0.165654	0.32591	3.54331	2.63158	2.1978	1.39809	2.92909	3	1.35468	2.28898	3.48718	1.13852	3.65752	1.68878	5.0304	1.91354	3.60412	2.5641	2.85987	1.89983	4.36261	1.81077	918	Bacteroides ovatus	Bacteroides(100)	Bacteroides(100)	Bacteroidaceae(100)	Bacteroidales(100)	Bacteroidia(100)	Bacteroidetes(100)	HOVG2Z401ER09W
Otu014	3.4632	3.7037	1.78926	2.45614	1.25313	1.26582	0.39032	0.268817	1.04895	0.456621	10.7383	6.33245	7.9974	7.65027	3.78408	4.73934	0.925926	0.260078	1.71176	2.55296	4.03543	2.63158	4.25824	1.10375	1.79856	0.666667	1.10837	0.715308	0.410256	0.56926	1.66251	0.482509	1.82421	0.566974	1.31579	1.28205	2.28789	2.07254	3.62606	1.53916	926	Alistipes shahii	Alistipes(100)	Alistipes(100)	Rikenellaceae(100)	Bacteroidales(100)	Bacteroidia(100)	Bacteroidetes(100)	HOVG2Z401AGDZI
Otu015	1.48423	0	1.51093	1.22807	0.334169	0	0.312256	0.134409	0.174825	0.547945	2.01342	0.791557	1.56047	0.546448	0.612131	0.473934	0.0356125	0	0	0	0	0	0	0.147167	0	1	0	0	1.53846	2.08729	2.74314	7.23764	2.70868	7.37066	6.2357	2.5641	0	0	1.13314	1.35808	688	Fusicatenibacter saccharivorans/Clostridium clostridioforme	unclassified	Clostridium_XlVa(100)	Lachnospiraceae(100)	Clostridiales(100)	Clostridia(100)	Firmicutes(100)	HOVG2Z401DGRRJ
Otu016	0.742115	0	1.11332	0.350877	0.417711	0.421941	0.078064	0.134409	0.34965	0.0913242	0	1.84697	1.36541	0.546448	0.946021	0	0.356125	0.390117	1.43567	0.706138	6.49606	1.75439	4.94505	2.20751	2.41521	1.33333	1.10837	1.14449	1.64103	0.759013	2.24439	1.3269	2.70868	1.63005	1.88787	1.28205	0.190658	0.690846	0.906516	1.31281	596	Eubacterium eligens	Lachnospiracea_incertae_sedis(98)	Lachnospiracea_incertae_sedis(67)	Lachnospiraceae(100)	Clostridiales(100)	Clostridia(100)	Firmicutes(100)	HOVG2Z401AK5RC
Otu017	0	0	0	0	0	0	0.078064	0.268817	0	0	0	0.791557	0.130039	0.546448	0.222593	0	2.10114	5.20156	3.09221	3.36773	2.75591	4.82456	2.1978	1.3245	1.90134	20	15.2709	12.1602	0	0.189753	0	0.0402091	0.110558	0	0	0	7.19733	6.90846	0	0.181077	808	Eubacterium siraeum (97% similarity)	unclassified	unclassified(100)	Ruminococcaceae(100)	Clostridiales(100)	Clostridia(100)	Firmicutes(100)	HP3GV5401BI53F
Otu018	0	0	0	0	0	0	0	0.134409	0	0	0	1.84697	2.08062	0.546448	6.23261	5.21327	2.20798	0.260078	1.27002	1.14068	0	0	0	0	0	0	0	0	1.4359	0.189753	5.48628	2.53317	6.85462	1.98441	3.83295	1.28205	0	0	3.62606	1.40335	731	Sutterella wadsworthensis	Sutterella(98)	Sutterella(100)	Sutterellaceae(100)	Burkholderiales(100)	Betaproteobacteria(100)	Proteobacteria(100)	HP3GV5401CVJWF
Otu019	2.65925	5.55556	3.41948	3.15789	0.918964	1.68776	0.156128	0.134409	0.262238	1.00457	0	2.11082	1.56047	0.546448	0.278242	0	0.14245	0	0	0.162955	2.06693	0.438596	1.37363	3.16409	0.513875	1.33333	0.615764	0.572246	0.205128	0.56926	1.16376	1.7692	1.10558	1.77179	0.97254	0	0.0476644	0.345423	0.509915	0.181077	466	Anaerostipes hadrus	Anaerostipes(99)	Anaerostipes(100)	Lachnospiraceae(100)	Clostridiales(100)	Clostridia(100)	Firmicutes(100)	HP3GV5401A6YE7
Otu020	0.742115	0	1.35189	1.05263	2.33918	1.68776	1.9516	1.74731	1.83566	0.913242	0	0	0	0	0	0.473934	0	0	0	0	3.83858	1.31579	7.00549	4.48859	6.21788	4	2.46305	2.00286	0	0.189753	0.166251	0.160836	0.0552792	0.283487	0	0	2.28789	5.52677	0.113314	0.135808	572	Parasutterella excrementihominis	Parasutterella(100)	Parasutterella(100)	Sutterellaceae(100)	Burkholderiales(100)	Betaproteobacteria(100)	Proteobacteria(100)	HOVG2Z401CFNUI
Otu021	2.65925	1.85185	2.02783	1.57895	1.67084	1.26582	0.936768	0.537634	4.45804	2.28311	2.68456	1.31926	1.88557	1.0929	2.89371	0.947867	1.10399	0	1.04914	0.706138	0	0	0	0	0	0	0	0	1.64103	0.189753	0.415628	0.201045	1.43726	0.212615	0.743707	0	0	0.172712	3.68272	0.905387	531	Oscillibacter valericigenes (94% similarity)	Oscillibacter(82)	Oscillibacter(100)	Ruminococcaceae(100)	Clostridiales(100)	Clostridia(100)	Firmicutes(100)	HOVG2Z401DNWLH
Otu022	1.66976	0	1.43141	2.2807	1.00251	0	0	0	0	0.0913242	0	0	0.845254	0	1.16861	0.947867	0.213675	0.130039	0	0.162955	0.885827	1.31579	1.92308	1.47167	1.59301	0.333333	0	0.715308	0.410256	0	2.49377	1.3269	0.829187	1.06308	1.43021	1.28205	0.0953289	1.38169	0.736544	0.271616	370	Eubacterium desmolans/Butyrate-producer A2-207	Butyricicoccus(88)	Butyricicoccus(100)	Ruminococcaceae(100)	Clostridiales(100)	Clostridia(100)	Firmicutes(100)	HOVG2Z401EFJ4B
Otu023	0.0618429	1.85185	0.0795229	0	0.0835422	0.421941	0.234192	0	0.34965	0.182648	0	0	0.260078	0	0.278242	0.473934	0.356125	0	0.276091	0	1.27953	1.75439	3.43407	2.28109	5.08736	1.66667	2.58621	1.71674	0.512821	0.759013	0.74813	1.20627	0.995025	1.84266	0.686499	1.28205	2.8122	1.5544	0.226629	0.497963	438	Butyrate-producer SM4/1 or M62/1 (98% similarity)	unclassified	unclassified(100)	Lachnospiraceae(100)	Clostridiales(100)	Clostridia(100)	Firmicutes(100)	HOVG2Z401EFUB4
Otu024	0.0618429	0	0.0795229	0.350877	0.167084	10.1266	8.35285	17.0699	10.2273	6.39269	0	0	0	0	0	0	0	0.260078	0	0.108637	0	0	0	0	0	0	0	0	0	0	0	0	0	0	0	0	0	0	0	0	456	Lachnospiraceae bacterium A4 (Clostridium hathewayi - 96% similarity)	unclassified	unclassified(100)	Lachnospiraceae(100)	Clostridiales(100)	Clostridia(100)	Firmicutes(100)	HOVG2Z401B8T3L
Otu025	4.08163	7.40741	8.42942	6.49123	3.67586	2.1097	0.312256	0.672043	0.437063	0.821918	3.3557	6.0686	1.75553	2.18579	0.890373	0.947867	0.0712251	0	0.0552181	0.108637	0	0	0	0	0	0	0	0	0	0	0	0.0402091	0	0	0	0	0	0.345423	0	0.271616	482	Enterococcus mundtii/hirae/faecium	Enterococcus(100)	Enterococcus(100)	Enterococcaceae(100)	Lactobacillales(100)	Bacilli(100)	Firmicutes(100)	HP3GV5402IJN89
Otu026	0.247372	0	0.119284	0.526316	1.16959	0	0.936768	0.268817	0.0874126	0.182648	0.671141	0.527704	0.325098	0	1.33556	5.6872	1.4245	0	0.276091	0.217273	0	0	0	0	0	0.333333	0	0	1.33333	0.759013	0.831255	2.85485	1.76893	2.05528	3.20366	0	0	0	0.736544	0.316885	370	Roseburia sp. 1120	unclassified	unclassified(100)	Lachnospiraceae(100)	Clostridiales(100)	Clostridia(100)	Firmicutes(100)	HP3GV5402H1G76
Otu027	2.1645	0	3.14115	1.92982	2.00501	0.843882	0	0	0	0.365297	0.671141	0.263852	2.08062	0.546448	0.890373	0.947867	0.106838	0.130039	0	0.108637	0.787402	0.438596	1.64835	1.69242	1.28469	0.333333	0.862069	0.143062	0	0.189753	0.498753	0.603136	0.608071	0.283487	0.286041	1.28205	0.190658	0.172712	0.0566572	0.0905387	343	"Ruminococcus" sp. SR1/5	Blautia(100)	Blautia(100)	Lachnospiraceae(100)	Clostridiales(100)	Clostridia(100)	Firmicutes(100)	HOVG2Z401BWMKN
Otu028	0	0	0	0	0	0	0	0	0	0.0913242	1.34228	0.527704	0.845254	0.546448	0.723428	3.31754	3.31197	3.38101	9.16621	8.47366	0	0	0	0	0	0	0	0	0	0	0	0.0402091	0.0552792	0	0	0	0	0	0	0	482	Butyrate-producer A2-166	Lachnospiracea_incertae_sedis(56)	Anaerostipes(100)	Lachnospiraceae(100)	Clostridiales(100)	Clostridia(100)	Firmicutes(100)	HP3GV5402JMPRS
Otu029	0.123686	0	0.0795229	0	0	0	0.156128	0	0	0	0	0	0.130039	0	0.0556483	0	0.641026	0	0.773054	0.108637	0.295276	0.438596	0.137363	0.0735835	0.154162	0	3.44828	0.143062	0.102564	0	0	0.0402091	0.110558	0	0	0	13.4414	0.863558	3.73938	0.72431	454	Clostridium lactatifermentans	Clostridium_XlVb(100)	Clostridium_XlVb(100)	Lachnospiraceae(100)	Clostridiales(100)	Clostridia(100)	Firmicutes(100)	HP3GV5402HB07G
Otu030	0.123686	0	0.0795229	0	0.334169	0.843882	13.9735	10.8871	6.73077	5.2968	0	0	0	0	0	0.947867	0	0	0.0552181	0.32591	0	0	0	0	0	0	0	0	0	0	0	0	0	0	0	0	0	0	0	0	414	Coprococcus sp. ART55/1/eutactus (97% similarity)	Coprococcus(50)	Coprococcus(100)	Lachnospiraceae(100)	Clostridiales(100)	Clostridia(100)	Firmicutes(100)	HOVG2Z401AI4U8
Otu031	0.247372	0	0.119284	0.350877	0.167084	0	0.234192	0	0.0874126	0.273973	2.01342	2.11082	1.10533	0	0.779076	0.947867	0.391738	0	0.0552181	0.380228	1.67323	2.63158	0.549451	1.766	0.976362	0	0.246305	0.143062	0	0	0.0831255	0.201045	0.165837	0.141743	0.343249	0	0.238322	0.345423	0.396601	0.72431	201	Eubacterium hallii (SM6/1)	Lachnospiracea_incertae_sedis(86)	Lachnospiracea_incertae_sedis(100)	Lachnospiraceae(100)	Clostridiales(100)	Clostridia(100)	Firmicutes(100)	HP3GV5402G7WDN
Otu032	0.0618429	0	0.0795229	0.175439	0.0835422	0	0	0	0.0874126	0	0.671141	1.31926	0.455137	1.63934	0.111297	0.473934	0	0	0	0.271592	0	0	0	0	0	0.333333	0	0	0	0.759013	1.33001	1.84962	0.497512	0.921332	0.457666	0	0	0	0.906516	1.58443	178	Clostridium cellulovorans	Clostridium_sensu_stricto(92)	Clostridium_sensu_stricto(100)	Clostridiaceae_1(100)	Clostridiales(100)	Clostridia(100)	Firmicutes(100)	HOVG2Z401CUQC8
Otu033	0.742115	0	0.357853	0.526316	0.334169	0.421941	0.156128	0	0.262238	0.0913242	0	0	0	0	0	0	0	0	0	0	1.1811	0.438596	1.23626	0.515085	1.13052	0.666667	0.985222	0	0.307692	0.379507	2.16126	1.93004	1.10558	0.779589	1.77346	1.28205	0.85796	0.690846	0.396601	0.316885	274	Phascolarctobacterium faecium	Phascolarctobacterium(52)	unclassified(65)	Acidaminococcaceae(100)	Selenomonadales(100)	Negativicutes(100)	Firmicutes(100)	HOVG2Z401CZNQ0
Otu034	2.78293	1.85185	1.78926	3.85965	0.250627	0.843882	0.156128	0	0.262238	1.00457	0	0.263852	0	0	0	0	0	0	0.110436	0.162955	0.688976	0.438596	1.0989	2.13392	0.668037	0.666667	0.246305	2.00286	0	0	0	0	0	0.0708717	0	0	0.524309	8.46287	0	0.407424	286	Oxobacter pfennigii (93% similarity)	unclassified	unclassified(99)	unclassified(99)	Clostridiales(100)	Clostridia(100)	Firmicutes(100)	HP3GV5402GONIJ
Otu035	5.56586	11.1111	3.22068	3.33333	0.835422	0.421941	0.234192	0.403226	2.53497	4.38356	0	0	0	0	0	0	0	0	0.220872	0.0543183	0	0	0	0	0	0	0	0	0	0	0	0	0	0	0	0	0	0	0	0	295	Bacteroidales bacterium P13 (94% similarity)	unclassified	unclassified(100)	unclassified(100)	unclassified(100)	unclassified(100)	Bacteroidetes(100)	HP3GV5402FVE07
Otu036	0.185529	3.7037	0.675944	0.526316	1.50376	1.26582	0.39032	0	0.262238	0	1.34228	2.37467	1.36541	3.27869	1.44686	0	0.249288	0	0.0552181	0.217273	0	0	0	0	0	0	0	0.143062	0.307692	0.759013	0.249377	0.763973	1.10558	1.27569	0.743707	0	0	0	0.623229	0.860118	241	Coprococcus comes	Coprococcus(100)	unclassified(56)	Lachnospiraceae(100)	Clostridiales(100)	Clostridia(100)	Firmicutes(100)	HOVG2Z401C7IKE
Otu037	3.33952	1.85185	3.10139	2.80702	4.01003	2.1097	1.24902	1.07527	4.98252	0.913242	0	0	0	0	0	0.473934	0	0.130039	0	0	0	0	0	0	0	0	0	0	0	0	0	0	0.0552792	0	0	0	0	0	0	0	296	Odoribacter laneus (94% similarity)	Odoribacter(100)	Odoribacter(100)	Porphyromonadaceae(100)	Bacteroidales(100)	Bacteroidia(100)	Bacteroidetes(100)	HOVG2Z401BQF7V
Otu038	0.989487	0	0.636183	0.877193	0.334169	0	0	0	0	0	2.01342	2.37467	0.910273	4.91803	0.500835	0.947867	0	0	0	0	0.492126	0.438596	0.549451	0.735835	0.462487	0.333333	0	0.143062	0.205128	0	0.914381	0.482509	0.331675	0.354359	0.343249	1.28205	0.0476644	0.172712	0.0566572	0.0452694	165	Clostridium sp. 826 (Clostridium saccharogumia - 94% similarity)	Clostridium_XVIII(69)	Coprobacillus(56)	Erysipelotrichaceae(100)	Erysipelotrichales(100)	Erysipelotrichia(100)	Firmicutes(100)	HOVG2Z401B7QPV
Otu039	0.185529	0	0.27833	0	0.250627	0	0	0.268817	0.786713	0.365297	0	0.263852	0.390117	0.546448	1.11297	1.4218	0.712251	0.390117	0.331309	0.488865	0	0	0	0	0.0513875	0	0	0	2.25641	0.759013	0.665004	0.844391	0.276396	0.566974	0.457666	0	0	0	4.19263	1.94658	291	Oscillospira guilliermondii (94% similarity)	Oscillibacter(50)	Oscillibacter(100)	Ruminococcaceae(100)	Clostridiales(100)	Clostridia(100)	Firmicutes(100)	HOVG2Z401CW1PG
Otu040	0.0618429	0	0.0795229	0	0	0	0.156128	0.134409	0.611888	0.456621	1.34228	0	0	0.546448	0.111297	0	0.534188	0	0.165654	0.271592	0.0984252	0	0.412088	0.588668	0.822199	0.333333	1.35468	1.28755	0.410256	0.379507	0.581879	0.643345	0.552792	0.496102	0.915332	1.28205	1.38227	0.863558	2.26629	0.769579	249	Oscillibacter valericigenes (98% similarity)	Oscillibacter(100)	Oscillibacter(100)	Ruminococcaceae(100)	Clostridiales(100)	Clostridia(100)	Firmicutes(100)	HOVG2Z401B9XU9
Otu041	0.4329	0	0.27833	0.175439	0.167084	0	0.078064	0	0.0874126	0	2.01342	0	0.390117	1.63934	0.278242	0	0.0712251	0	0	0.108637	1.37795	1.75439	1.64835	1.83959	1.74717	1	1.23153	0.858369	0	0	0	0.120627	0	0.212615	0.0572082	0	0.42898	0.172712	0.0566572	0.0452694	167	"Ruminococcus" lactaris	unclassified	unclassified(85)	Lachnospiraceae(100)	Clostridiales(100)	Clostridia(100)	Firmicutes(100)	HOVG2Z401B8HPA
Otu042	0	0	0	0	0	0	0	0.134409	0	0	0	0	0	0	0.0556483	0	0	0	0	0	5.41339	3.50877	4.53297	1.25092	2.00411	1	1.23153	0.572246	0	0	0	0.0804182	0	0.0708717	0	0	0.42898	0.345423	0	0	185	Novispirillum itersonii (85% similarity)	unclassified	unclassified(99)	unclassified(99)	unclassified(99)	unclassified(99)	unclassified(99)	HP3GV5402GK1YZ
Otu043	0.0618429	0	0.159046	0	0.167084	0	0.468384	0.672043	1.48601	0.821918	0	0.263852	0.715215	1.0929	1.05732	0.947867	0.961538	0.260078	0.276091	0.543183	0.19685	0.438596	0.412088	0.809419	0.61665	0.666667	1.35468	1.43062	0.205128	0	0	0.0804182	0.0552792	0	0.114416	0	1.85891	1.5544	0.283286	0.135808	238	Oscillospira guilliermondii (96% similarity)	Oscillibacter(100)	Oscillibacter(100)	Ruminococcaceae(100)	Clostridiales(100)	Clostridia(100)	Firmicutes(100)	HOVG2Z401DEP95
Otu044	0	0	0	0	0	0	0	0	0	0	0.671141	1.05541	1.62549	0	0.556483	0.947867	0.213675	0	0.165654	0.108637	1.47638	0.438596	1.51099	0.367918	0.668037	0	0.369458	0.286123	0.307692	0	0.581879	0.0804182	0.608071	0.212615	0.400458	1.28205	0.285987	0.172712	1.01983	0.814848	180	Barnesiella intestinihominis	Barnesiella(100)	Barnesiella(100)	Porphyromonadaceae(100)	Bacteroidales(100)	Bacteroidia(100)	Bacteroidetes(100)	HOVG2Z401BCD53
Otu045	4.45269	3.7037	3.89662	2.10526	1.83793	0.843882	1.0929	0.134409	0.874126	0.639269	0	0	0	0	0	0	0	0	0	0	0	0	0	0	0	0	0	0	0	0	0	0	0	0	0	0	0	0	0	0	240	Clostridium thermocellum (94% similarity)	unclassified	unclassified(100)	unclassified(100)	Clostridiales(100)	Clostridia(100)	Firmicutes(100)	HP3GV5401DN5D0
Otu046	0	1.85185	0	0.175439	0	2.95359	4.7619	6.58602	4.98252	2.73973	0	0	0	0	0	0	0	0	0	0.108637	0	0	0	0	0	0	0	0	0	0	0	0	0	0	0	0	0	0	0	0	208	Clostridium hathewayi (96% similarity)	unclassified	unclassified(68)	Lachnospiraceae(100)	Clostridiales(100)	Clostridia(100)	Firmicutes(100)	HOVG2Z401BZLNO
Otu047	0.0618429	0	0.318091	0.350877	0.584795	0.421941	0.312256	0.537634	0.34965	0.182648	0	0.527704	1.04031	2.18579	1.00167	0.473934	0.462963	0	0.110436	0.0543183	0.984252	0	0.961538	0.441501	0.822199	0.333333	0.615764	0	0	0	0.0831255	0.201045	0.276396	0.283487	0.0572082	0	0.238322	0.690846	0.906516	0.226347	181	Parabacteroides distasonis	Parabacteroides(100)	Parabacteroides(100)	Porphyromonadaceae(100)	Bacteroidales(100)	Bacteroidia(100)	Bacteroidetes(100)	HOVG2Z401AQW6Q
Otu048	0	0	0.0795229	0.175439	0	0	9.83607	4.56989	1.66084	2.00913	0	0	0	0	0	0	0	0	0	0	0	0	0	0	0	0	0	0	0	0	0	0	0	0	0	0	0	0	0	0	204	Acetitomaculum ruminis (96% similarity)	Acetitomaculum(82)	Acetitomaculum(100)	Lachnospiraceae(100)	Clostridiales(100)	Clostridia(100)	Firmicutes(100)	HOVG2Z401AI4BS
Otu049	0	0	0.238569	0.175439	1.00251	2.1097	0.234192	0.537634	0.699301	0.456621	0	0.263852	0.390117	0	0.166945	0	0.178063	0.130039	0.110436	0.217273	0	0	0	0.0735835	0	0.333333	0	0	0.102564	0	0.332502	0.763973	0.995025	0.921332	0.743707	0	0	0.172712	0.283286	0.271616	148	Bacterium R9 (96% similarity)	unclassified	unclassified(99)	unclassified(99)	unclassified(99)	unclassified(99)	Firmicutes(100)	HP3GV5402IXTKM
Otu050	0.123686	0	0.0795229	0.175439	0	0	0.078064	0.134409	0.34965	0.365297	0	0	0.325098	0.546448	0.500835	0	0.249288	0	0.276091	0.271592	0.295276	0	0.274725	0.441501	0.359712	0.333333	0.615764	0.429185	0.102564	0.189753	0.665004	1.16606	0.386954	1.41743	0.743707	1.28205	0.285987	0	0.283286	0.497963	176	Butyrate-producer SS3/4 (97% similarity)	unclassified	unclassified(100)	Lachnospiraceae(100)	Clostridiales(100)	Clostridia(100)	Firmicutes(100)	HOVG2Z401A6TJ5
Otu051	0	0	0	0	0	3.37553	0	2.41935	0	0.365297	0	9.49868	0	0.546448	0	0.473934	0	0	0	0.162955	0	2.63158	0	0.294334	0	0	0	0	0	0	0	0.281464	0	0.0708717	0	0	0	0.172712	0	1.40335	121	Stenotrophomonas maltophilia	Stenotrophomonas(97)	Stenotrophomonas(100)	Xanthomonadaceae(100)	Xanthomonadales(100)	Gammaproteobacteria(100)	Proteobacteria(100)	HOVG2Z401APQYD
Otu052	0.618429	0	0.914513	0.526316	0.250627	0.421941	0	0	0.0874126	0.182648	0.671141	1.05541	0.975293	2.73224	0.723428	1.89573	0.249288	0	0.165654	0.32591	1.27953	2.19298	0.686813	0.515085	0.770812	0	0.123153	0.286123	0	0.189753	0	0	0	0	0	0	0.0953289	0	0	0	152	Gracilibacter thermotolerans (94% similarity)	Gracilibacter(53)	unclassified(100)	unclassified(100)	Clostridiales(100)	Clostridia(100)	Firmicutes(100)	HOVG2Z401CT2QB
Otu053	0.247372	0	0.0397614	0.175439	0.0835422	0.421941	0.078064	0.134409	0.262238	0	2.01342	0.791557	0.975293	0	0.389538	0.947867	0.320513	0	0	0	0.688976	0	0.274725	0.294334	0.462487	0.333333	0.123153	0.143062	0.307692	0.189753	0.498753	0.402091	0.442233	0.921332	0.572082	1.28205	0.0476644	0	0.0566572	0.135808	134	Ruminococcus bromii	Ruminococcus(82)	Clostridium_IV(100)	Ruminococcaceae(100)	Clostridiales(100)	Clostridia(100)	Firmicutes(100)	HP3GV5401CXMPI
Otu054	0	0	0	0	0	0.421941	0	0	0	0	0	0	0	0	0	0	0	0	0	0	0	0	0	0	0	0	0	0	0.205128	0.379507	1.41313	0.844391	1.93477	0.779589	1.14416	0	0	0	0.566572	0.0452694	120	Bacteroides massiliensis	Bacteroides(100)	Bacteroides(100)	Bacteroidaceae(100)	Bacteroidales(100)	Bacteroidia(100)	Bacteroidetes(100)	HOVG2Z401ETK8B
Otu055	0	0	0.0397614	0	0	0	0	0	0	0	0	0.527704	0.390117	0.546448	0.111297	1.4218	0.676638	0.780234	0.662617	0.65182	0	0	0	0	0	0	0	0	0.717949	0.948767	0.332502	0.321673	0.497512	0.0708717	1.14416	5.12821	0	0	0.793201	0.950656	157	Ruminococcus sp. 80/3 (R. champanellensis - 97% similarity)	Ruminococcus(89)	Ruminococcus(100)	Ruminococcaceae(100)	Clostridiales(100)	Clostridia(100)	Firmicutes(100)	HOVG2Z401AU6W7
Otu056	0	0	0.0795229	0	0.0835422	0	0	0.134409	0	0	0	0.263852	0.195059	0.546448	0	0	0.0712251	0	0	0	0	0	0	0	0	0	0	0	0.205128	0.189753	0.831255	0.4423	0.442233	0.496102	0.686499	0	0	0	0.339943	0.316885	75	Roseburia inulinivorans	Roseburia(100)	Roseburia(100)	Lachnospiraceae(100)	Clostridiales(100)	Clostridia(100)	Firmicutes(100)	HOVG2Z401C3F61
Otu057	3.40136	3.7037	2.46521	2.80702	1.42022	0.421941	0.078064	0	0.786713	0.0913242	0	0.263852	0	0	0	0	0	0	0	0	0	0	0	0	0	0	0	0	0	0	0	0	0	0	0	0	0	0	0	0	165	Clostridium cellulolyticum (92% similarity)	unclassified	unclassified(100)	unclassified(100)	Clostridiales(100)	Clostridia(100)	Firmicutes(100)	HOVG2Z401C0U3F
Otu058	4.14348	0	2.62425	1.57895	0.501253	1.26582	0.234192	0	0.0874126	0	0	0	0	0	0	0	0	0.130039	0	0	0	0	0	0	0	0	0	0	0	0	0	0	0	0	0	0	0	0	0	0	156	Eubacterium siraeum (94% similarity)	Clostridium_IV(55)	unclassified(100)	Ruminococcaceae(100)	Clostridiales(100)	Clostridia(100)	Firmicutes(100)	HOVG2Z401AKYKA
Otu059	0.0618429	0	0.119284	0	0	0	0.78064	2.15054	1.22378	1.00457	0	0	0.0650195	0.546448	0	0.473934	0.14245	0.910273	0.0552181	0.434546	0.0984252	0	0	0.0735835	0.154162	0	0.123153	0	0.102564	0	0.0831255	0.201045	0.110558	0.212615	0.0572082	1.28205	0.142993	1.03627	0.113314	0.362155	117	Ruminococcus champanellensis/flavefaciens (98% similarity)	Ruminococcus(98)	Ruminococcus(100)	Ruminococcaceae(100)	Clostridiales(100)	Clostridia(100)	Firmicutes(100)	HP3GV5402GQII1
Otu060	0.247372	0	0.159046	0.175439	0.167084	0	2.02966	0.806452	0.437063	0.547945	0	0	0	0	0	0.473934	0.42735	0	0	0	0.590551	0	0.412088	0	0.359712	0	0.123153	0.143062	0.307692	0	0.249377	0	0.110558	0.0708717	0.114416	0	0.0476644	0.172712	0.226629	0.135808	105	Eubacterium oxidoreducens (97% similarity)	unclassified	Roseburia(86)	Lachnospiraceae(100)	Clostridiales(100)	Clostridia(100)	Firmicutes(100)	HOVG2Z401BA130
Otu061	0	0	0.0397614	0	0	0	0.078064	0	0	0.0913242	0	0	0	0	0	0	0	0	0	0	0.393701	0.877193	0.686813	0.735835	0.719424	0.666667	0.985222	1.8598	0	0.189753	0	0	0.0552792	0	0	0	0.42898	2.07254	0.0566572	0.135808	88	Blautia glucerasea (96% similarity)	Blautia(99)	Blautia(100)	Lachnospiraceae(100)	Clostridiales(100)	Clostridia(100)	Firmicutes(100)	HOVG2Z401EFGM3
Otu062	0.247372	0	0.437376	0.526316	0.250627	0.843882	0.234192	0.403226	0.174825	0.730594	0	0	0.0650195	0	0.166945	0	0	0	0	0	0.885827	1.31579	0.412088	0.294334	0.308325	0.666667	0.123153	0.286123	0	0	0	0.0402091	0	0	0	0	0.142993	0	0	0	77	Firmicutes bacterium TATAC-10 (F. prausnitzii - 97% similarity)	unclassified	unclassified(100)	Ruminococcaceae(100)	Clostridiales(100)	Clostridia(100)	Firmicutes(100)	HP3GV5401B7AOP
Otu063	0.185529	0	0.397614	0.175439	0.0835422	0	0.078064	0	0.524476	0	1.34228	0	0.130039	0	0.166945	0	0.249288	0	0.220872	0.0543183	0.688976	0	0.549451	0.220751	0.256937	0	0	0	0.512821	0.379507	0	0.160836	0.165837	0.212615	0.114416	0	0.0953289	0.172712	0.339943	0.271616	94	Clostridium thermocellum (95% similarity)	unclassified	Clostridium_III(100)	Ruminococcaceae(100)	Clostridiales(100)	Clostridia(100)	Firmicutes(100)	HOVG2Z401AYJXV
Otu064	0.865801	3.7037	0.954274	1.92982	0.668338	0	0.078064	0.268817	0.0874126	0	0	0	0	0	0	0	0	0	0	0	0	0	0	0	0	0	0	0	0.102564	0	0.0831255	0.482509	0.110558	0.496102	0.114416	0	0	0	0.169972	0.0452694	92	Eubacterium biforme (98% similarity)	Erysipelotrichaceae_incertae_sedis(100)	Erysipelotrichaceae_incertae_sedis(100)	Erysipelotrichaceae(100)	Erysipelotrichales(100)	Erysipelotrichia(100)	Firmicutes(100)	HOVG2Z401DH03G
Otu065	0.309215	0	0.516899	0.526316	0.417711	1.68776	0.156128	0.672043	0.174825	0.182648	0	1.84697	0.0650195	1.0929	0	3.31754	0.0356125	0	0.0552181	0.162955	0	0.438596	0.137363	0	0	0	0	0	0	0	0	0	0	0.0708717	0	0	0.0476644	0.345423	0	0.905387	89	Cronobacter sakazakii/Escherichia coli/Pantoea dispersa	Cronobacter(73)	Cronobacter(63)	Enterobacteriaceae(100)	Enterobacteriales(100)	Gammaproteobacteria(100)	Proteobacteria(100)	HP3GV5402HIO4J
Otu066	0	0	0	0	0	0	0	0	0	0	0	0	0	0	0	0	0	0	0	0	0	0	0	0	0	0	0	0	0.410256	0.56926	0.0831255	0.160836	0.110558	0.354359	0.400458	0	0	0	1.92635	1.67497	97	Acidaminococcus intestinalis	Acidaminococcus(100)	Acidaminococcus(100)	Acidaminococcaceae(100)	Selenomonadales(100)	Negativicutes(100)	Firmicutes(100)	HOVG2Z401CJ97S
Otu067	0.494743	0	0.0397614	0.175439	0	0	0.234192	0	0.34965	0.456621	0	0	0.520156	0	0.389538	0	0.0356125	0	0	0.108637	0	0	0	0	0	0	0	0	0.102564	0.189753	0.0831255	0.120627	0.221117	0.283487	0.114416	0	0	0	0.169972	0.135808	62	Coprococcus catus	Coprococcus(99)	Coprococcus(98)	Lachnospiraceae(100)	Clostridiales(100)	Clostridia(100)	Firmicutes(100)	HOVG2Z401A36MN
Otu068	0	0	0	0	0.0835422	0.421941	0.234192	0.403226	0.0874126	1.27854	0	0	0	0	0	0	0	0	0	0.108637	0	0	0	0	0	0	0	0	0.205128	0.379507	0	0	0	0.0708717	0.114416	0	0	0	0.169972	2.53508	91	Clostridium xylanolyticum (95% similarity)	unclassified	unclassified(100)	Lachnospiraceae(100)	Clostridiales(100)	Clostridia(100)	Firmicutes(100)	HOVG2Z401CAIFP
Otu069	0.371058	0	0.55666	0.701754	0.334169	0	0.234192	0	0.0874126	0	2.01342	2.11082	0.975293	1.63934	0.222593	0	0.106838	0	0	0	0	0	0	0	0	0.333333	0	0	0	0	0	0	0	0	0	0	0.0953289	0	0	0	71		Lysinibacillus(100)	Lysinibacillus(100)	Planococcaceae(100)	Bacillales(100)	Bacilli(100)	Firmicutes(100)	HP3GV5402IWTCU
Otu070	0	0	0	0	0	0	0.078064	0	0	0	0	0.263852	0	0	0.278242	0.473934	0.42735	0	0.110436	0.271592	0	0	0	0.294334	0.256937	0	0.615764	0.286123	0.102564	0	0	0.0402091	0.110558	0.496102	0.457666	0	0.190658	0.345423	0.849858	0.135808	86		unclassified	unclassified(100)	Ruminococcaceae(100)	Clostridiales(100)	Clostridia(100)	Firmicutes(100)	HP3GV5401CXHWR
Otu071	1.2987	0	0.994036	1.22807	0.918964	0.421941	0.39032	0.403226	0.611888	0	0	0	0	0	0	0	0	0	0	0	0	0	0	0	0	0	0	0	0	0	0.0831255	0.0402091	0.110558	0	0	1.28205	0	0	0.0566572	0	86		Acetivibrio(59)	unclassified(100)	unclassified(100)	Clostridiales(100)	Clostridia(100)	Firmicutes(100)	HOVG2Z401CJ28U
Otu072	0.247372	0	0.318091	0.175439	0.167084	0	0	0.134409	0.0874126	0	0	0	0	0	0	0.473934	0	0	0	0	0.492126	0.438596	0.137363	0.294334	0.308325	0.333333	0.246305	0	0	0	0	0.0804182	0.331675	0.141743	0.0572082	0	0	0	0.283286	0	54		Parabacteroides(100)	Parabacteroides(100)	Porphyromonadaceae(100)	Bacteroidales(100)	Bacteroidia(100)	Bacteroidetes(100)	HOVG2Z401AWJCN
Otu073	0.556586	1.85185	0.159046	0.175439	0	0	0	0	0	0.0913242	0	0.263852	0.390117	1.0929	0.222593	0	0.106838	0	0.110436	0.162955	0.19685	0	0	0.147167	0.102775	0	0.246305	0.572246	0.307692	0	0	0.0402091	0.165837	0	0.114416	0	0.285987	0	0.453258	0.316885	79		Sporobacter(66)	Sporobacter(95)	Ruminococcaceae(100)	Clostridiales(100)	Clostridia(100)	Firmicutes(100)	HOVG2Z401ENJFG
Otu074	0.803958	3.7037	1.78926	0.526316	0.334169	0.421941	0.156128	0	0.262238	0.365297	0	0	0	0	0	0	0	0	0	0	0	0	0	0	0	0	0	0	0	0	0	0	0	0	0	0	0	0	0	0	77		unclassified	unclassified(100)	unclassified(100)	Clostridiales(100)	Clostridia(100)	Firmicutes(100)	HOVG2Z401AWO6J
Otu075	0.123686	0	0.238569	0.526316	0	0	0	0	0	0.0913242	0.671141	0.791557	0.260078	0	0.222593	0	0.0356125	0	0	0.217273	0	0	0	0.0735835	0	0	0	0	0	0	0.0831255	0.120627	0	0	0.0572082	0	0	0	0.113314	0.0452694	38		Clostridium_XI(84)	Clostridium_XI(100)	Peptostreptococcaceae(100)	Clostridiales(100)	Clostridia(100)	Firmicutes(100)	HP3GV5402I0RPC
Otu076	0	0	0	0	0	0	0	0	0	0	0	0	0	0	0	0	0	0	0	0	0.295276	1.31579	0.412088	0.294334	0.976362	0.333333	1.35468	0.572246	0	0	0	0	0	0	0	0	1.04862	0.172712	0	0	71		Parasutterella(92)	Parasutterella(100)	Sutterellaceae(100)	Burkholderiales(100)	Betaproteobacteria(100)	Proteobacteria(100)	HOVG2Z401B4V6O
Otu077	0	0	0	0	0	0.421941	0	0.672043	0	0	0	1.31926	0	0.546448	0	3.31754	0	0	0	0.108637	0	0.438596	0	0	0	0	0	0	0.102564	0	0	0	0	0.141743	0	0	0	0.518135	0	0.950656	49		Acinetobacter(100)	Acinetobacter(100)	Moraxellaceae(100)	Pseudomonadales(100)	Gammaproteobacteria(100)	Proteobacteria(100)	HOVG2Z401DDCUK
Otu078	0	0	0	0	0	0	0	0	0	0	0	0.527704	0	0	0.0556483	0	0.0356125	0	0	0	0.19685	0.438596	0.137363	0.515085	0.668037	0	0.246305	0.429185	0	0	0	0	0	0	0	0	1.23928	0.345423	0	0	61		unclassified	unclassified(96)	Lachnospiraceae(100)	Clostridiales(100)	Clostridia(100)	Firmicutes(100)	HOVG2Z401C2RR9
Otu079	0	0	0.119284	0.175439	0	0	1.63934	2.28495	1.3986	0.365297	0	0	0	0	0	0	0	0.130039	0	0	0	0	0	0	0	0	0	0	0	0	0	0	0	0	0	0	0	0	0	0	63		Coprococcus(87)	unclassified(100)	Lachnospiraceae(100)	Clostridiales(100)	Clostridia(100)	Firmicutes(100)	HOVG2Z401DVQ74
Otu080	0.865801	1.85185	0.795229	1.22807	0.75188	0.843882	0.078064	0	0.0874126	0.547945	0	0	0	0	0	0	0	0	0	0	0	0	0	0	0	0	0	0	0	0	0	0	0	0	0	0	0	0	0	0	61		unclassified	unclassified(100)	unclassified(100)	Clostridiales(100)	Clostridia(100)	Firmicutes(100)	HP3GV5401DYPZ8
Otu081	0.123686	0	0	0.350877	0	0	0	0	2.53497	1.09589	0	0	0	0	0	0	0	0	0	0.0543183	0	0	0	0	0	0	0	0	0	0	0	0	0	0	0	0	0	0	0	0	46		unclassified	unclassified(100)	Ruminococcaceae(100)	Clostridiales(100)	Clostridia(100)	Firmicutes(100)	HOVG2Z401BY77N
Otu082	0.803958	0	0.874751	0.175439	1.33668	0	0.078064	0.134409	0	0.0913242	0	0	0	0	0.0556483	0	0	0	0	0	0	0	0.137363	0.0735835	0.0513875	0	0	0	0	0	0	0	0	0	0	0	0	0	0	0	59		Clostridium_IV(87)	Clostridium_IV(100)	Ruminococcaceae(100)	Clostridiales(100)	Clostridia(100)	Firmicutes(100)	HOVG2Z401DLKJA
Otu083	0.247372	0	0.477137	0.175439	0.167084	0.421941	0	0	0.174825	0.913242	0	0	0.0650195	0	0.0556483	0	0	0	0.0552181	0.108637	0	0	0	0	0	0	0	0	0	0	0	0	0	0	0	0	0.0476644	0	0.0566572	0.0905387	41		unclassified	unclassified(94)	unclassified(94)	Clostridiales(94)	Clostridia(94)	Firmicutes(100)	HOVG2Z401DE908
Otu084	0	0	0	0	0	0	0	0	0	0.182648	0	0	0.0650195	0.546448	0	0	0	0	0	0	0.0984252	0	0.137363	0.147167	0.154162	0	0.985222	0.286123	0.307692	0	0	0	0	0	0.0572082	0	1.28694	0.518135	0.0566572	0.0452694	57		Eubacterium(50)	unclassified(75)	unclassified(75)	Clostridiales(100)	Clostridia(100)	Firmicutes(100)	HP3GV5401DKZ4N
Otu085	0	0	0	0	0	0	0	0	0	0	0.671141	0.263852	0.520156	0	0.278242	0	0.819088	0.260078	0.496963	0.543183	0	0	0	0	0	0	0	0	0	0	0	0	0	0	0	0	0	0	0	0	59		Dialister(100)	Dialister(100)	Veillonellaceae(100)	Selenomonadales(100)	Negativicutes(100)	Firmicutes(100)	HOVG2Z401CC0D4
Otu086	0	0	0.0397614	0	0	0	0	0	0	0	0.671141	0.263852	0.130039	0	0	0	0	0	0	0	0.19685	1.75439	0.824176	0.220751	0.4111	1	0	0	0	0	0	0	0	0	0	0	0.0476644	0	0	0	32		Clostridium_XlVb(90)	Clostridium_XlVb(100)	Lachnospiraceae(100)	Clostridiales(100)	Clostridia(100)	Firmicutes(100)	HOVG2Z401D6VCX
Otu087	0.927644	1.85185	1.35189	0.350877	0.501253	0.421941	0.078064	0	0	0	0	0	0	0	0	0	0	0	0	0	0	0	0	0	0	0	0	0	0	0	0	0	0	0	0	0	0	0	0	0	60		unclassified	unclassified(100)	Erysipelotrichaceae(100)	Erysipelotrichales(100)	Erysipelotrichia(100)	Firmicutes(100)	HOVG2Z401DVRCF
Otu088	0.0618429	0	0.0397614	0	0.250627	0	0.078064	0	0.0874126	0.182648	0	0.263852	0.0650195	0	0.389538	0	0	0	0	0	0	0	0	0	0	0	0	0	0	0.189753	0.249377	0.160836	0.276396	0.212615	0.286041	1.28205	0	0	0.0566572	0	41		Lachnospiracea_incertae_sedis(79)	Lachnospiracea_incertae_sedis(51)	Lachnospiraceae(100)	Clostridiales(100)	Clostridia(100)	Firmicutes(100)	HP3GV5401AHQ96
Otu089	0	0	0.0397614	0.175439	0.0835422	0	0	0	0.174825	0	0.671141	0.527704	0.910273	0	0.556483	0	0.106838	0	0	0	0.19685	0	0.274725	0	0	0	0	0	0.102564	0	0	0	0.110558	0.0708717	0	0	0	0	0	0	43		Odoribacter(100)	Odoribacter(100)	Porphyromonadaceae(100)	Bacteroidales(100)	Bacteroidia(100)	Bacteroidetes(100)	HOVG2Z401CY141
Otu090	0.247372	0	0.198807	0.350877	0.0835422	0	0	0	0	0	0	0	0	0	0	0	0	0	0	0	1.1811	0.438596	0.137363	0.147167	0.565262	0	0.123153	0	0	0	0	0	0	0	0	0	0	0	0	0	40		unclassified	unclassified(100)	unclassified(100)	Clostridiales(100)	Clostridia(100)	Firmicutes(100)	HOVG2Z401BZOZT
Otu091	0.0618429	0	0.119284	0	0	0	0	0	0	0.365297	0	0.263852	0.0650195	0.546448	0.111297	0	0.0356125	0	0	0.0543183	0.19685	0	0	0.0735835	0.256937	0	0.123153	0.143062	0.102564	0	0	0	0.165837	0.212615	0.114416	0	0.190658	0.345423	0.113314	0	42		unclassified	unclassified	Ruminococcaceae(100)	Clostridiales(100)	Clostridia(100)	Firmicutes(100)	HP3GV5401D17L9
Otu092	1.2987	0	0.675944	0.350877	0.584795	0	0	0	0.262238	0.0913242	0	0	0	0	0	0	0	0	0	0	0	0	0	0	0	0	0	0	0	0	0	0	0	0	0	0	0	0	0	0	51		unclassified	unclassified(100)	unclassified(100)	Clostridiales(100)	Clostridia(100)	Firmicutes(100)	HOVG2Z401DI3VT
Otu093	0	0	0	0	0	0	0	0	0	0	0	0	0	0	0	0	0	0	0	0	0	0	0	0	0	0	0.123153	0	0.205128	0.759013	0.249377	0.201045	0.442233	0.0708717	0.343249	0	0	0	0.113314	0.0452694	33		Barnesiella(73)	Barnesiella(100)	Porphyromonadaceae(100)	Bacteroidales(100)	Bacteroidia(100)	Bacteroidetes(100)	HP3GV5401DAPPV
Otu094	0.4329	0	0.55666	1.22807	0.835422	0.421941	0.39032	0	0.34965	0.182648	0	0	0	0	0	0	0	0	0	0	0	0	0	0	0	0	0	0	0	0	0	0	0	0	0	0	0	0	0	0	50		Sutterella(55)	Sutterella(100)	Sutterellaceae(100)	Burkholderiales(100)	Betaproteobacteria(100)	Proteobacteria(100)	HOVG2Z401ATT37
Otu095	0.4329	0	0.159046	0.526316	0.167084	0	0	0.268817	0.262238	0.0913242	0	0	0.325098	0	0.111297	0.947867	0	0.130039	0	0.108637	0	0	0.274725	0.220751	0.154162	0	0	0.143062	0	0	0	0	0	0	0	0	0.0476644	0	0	0	44		Clostridium_III(52)	Clostridium_III(85)	Ruminococcaceae(100)	Clostridiales(100)	Clostridia(100)	Firmicutes(100)	HOVG2Z401DTMMW
Otu096	0.371058	0	0.437376	0.175439	0.501253	0	0	0	0	0	0	0.791557	0.260078	0.546448	0.166945	0	0.2849	0	0.165654	0.162955	0	0	0	0	0	0	0	0	0	0	0	0	0	0	0	0	0	0	0.0566572	0	50		Gracilibacter(59)	unclassified(100)	unclassified(100)	Clostridiales(100)	Clostridia(100)	Firmicutes(100)	HOVG2Z401CTV64
Otu097	0.927644	0	0.715706	0.701754	0.668338	0	0	0.134409	0.0874126	0.0913242	0	0	0	0	0	0	0	0	0	0	0	0	0	0	0	0	0	0	0	0	0	0	0	0	0	0	0	0	0	0	48		Barnesiella(100)	Barnesiella(100)	Porphyromonadaceae(100)	Bacteroidales(100)	Bacteroidia(100)	Bacteroidetes(100)	HOVG2Z401CLT47
Otu098	0	0	0.0397614	0	0	0	0	0	0	0	1.34228	0	0.455137	0.546448	0.0556483	0	0.14245	0	0.0552181	0	0.492126	0	0.137363	0.0735835	0.20555	0	0	0	0	0	0.166251	0	0.110558	0	0	0	0.0953289	0.345423	0.0566572	0	37		Alistipes(100)	Alistipes(100)	Rikenellaceae(100)	Bacteroidales(100)	Bacteroidia(100)	Bacteroidetes(100)	HP3GV5402G48ZP
Otu099	0	0	0	0	0	0	0.078064	0	0.0874126	0	0	0	0.0650195	0	0	0	0	0	0	0	0.590551	0	0.412088	0.147167	0.4111	0.666667	0.246305	0	0	0	0	0	0	0	0	0	0.0953289	0	0	0	28		Clostridium_IV(94)	Clostridium_IV(98)	Ruminococcaceae(100)	Clostridiales(100)	Clostridia(100)	Firmicutes(100)	HOVG2Z401EU8YV
Otu100	0	1.85185	0.0397614	0	0	0	0.078064	0	0	0	0	0.263852	0.130039	0	0	0	0	0	0	0	0.19685	0.438596	0	0.147167	0.154162	0	0	0	0	0	0	0.0804182	0.0552792	0.283487	0.114416	0	0.0476644	0	0	0	24		Streptococcus(100)	Streptococcus(100)	Streptococcaceae(100)	Lactobacillales(100)	Bacilli(100)	Firmicutes(100)	HOVG2Z401AXLYW
Otu101	0	0	0	0	0	0	0	0	0	0	0	0	0	0	0	0	0	0	0	0	0.0984252	0.877193	0.137363	0.220751	0.20555	0	0	0	0	0	0	0.0402091	0	0	0	0	0	0.172712	0	0	13		unclassified	unclassified(100)	Coriobacteriaceae(100)	Coriobacteriales(100)	Actinobacteria(100)	Actinobacteria(100)	HOVG2Z401ANXAS
Otu102	0.0618429	0	0	0	0	0	0	0	0	0	1.34228	0	0.390117	0.546448	0.556483	0	0.178063	0	0.110436	0.0543183	0	0	0	0	0	0	0	0	0	0	0	0	0	0	0	0	0	0	0	0	28		unclassified	unclassified(100)	unclassified(100)	unclassified(100)	unclassified(100)	unclassified(100)	HOVG2Z401ACOD1
Otu103	0	0	0	0	0	0	0.078064	0	0	0.0913242	0.671141	0	0.0650195	0	0.0556483	0	0.106838	0	0	0.0543183	0	0	0.137363	0.294334	0.0513875	0.333333	0.123153	0	0	0.189753	0	0.0402091	0	0	0	0	0.190658	0	0	0	23		unclassified	unclassified(100)	Lachnospiraceae(100)	Clostridiales(100)	Clostridia(100)	Firmicutes(100)	HOVG2Z401A6JR5
Otu104	0.865801	0	0.477137	0.175439	0.501253	0	0	0.134409	0.0874126	0	0	0	0	0	0	0	0	0	0	0	0	0	0	0	0	0	0	0	0	0	0	0	0	0	0	0	0.0476644	0	0	0	36		unclassified	unclassified(100)	Ruminococcaceae(100)	Clostridiales(100)	Clostridia(100)	Firmicutes(100)	HOVG2Z401CTL09
Otu105	0	0	0	0	0	0	0	0	0	0	0	0	0.0650195	0	0	0	0.0712251	0	0.0552181	0.0543183	0	0.438596	0.137363	0.367918	0.359712	0.333333	0.123153	0	0	0	0	0.0402091	0	0	0.0572082	0	0.190658	0	0.113314	0.181077	33		Clostridium_XlVb(97)	Clostridium_XlVb(100)	Lachnospiraceae(100)	Clostridiales(100)	Clostridia(100)	Firmicutes(100)	HP3GV5402GD02S
Otu106	0.0618429	0	0	0	0	0	0	0	0	0	0	0	0.195059	0	0.111297	0	0	0	0	0.0543183	0	0	0	0	0.0513875	0	0.123153	0	0	0	0	0.160836	0.0552792	0.0708717	0	0	0.0476644	0	0.113314	0.0452694	19		Turicibacter(100)	Turicibacter(100)	Erysipelotrichaceae(100)	Erysipelotrichales(100)	Erysipelotrichia(100)	Firmicutes(100)	HOVG2Z401DRXE7
Otu107	0	0	0	0	0.0835422	0	0.39032	0.403226	0.262238	0.547945	0	0	0	0	0	0	0	0	0	0	0	0	0	0	0	0	0	0	0	0	0	0	0.110558	0.0708717	0.0572082	0	0	0	0.0566572	0	23		unclassified	unclassified(98)	Lachnospiraceae(100)	Clostridiales(100)	Clostridia(100)	Firmicutes(100)	HP3GV5401CI5LR
Otu108	0.0618429	0	0.0795229	0.175439	0.75188	0.421941	0.234192	0	0	0	0	0	0	0	0.111297	0	0.0356125	0	0	0.217273	0	0	0	0	0	0	0	0	0	0	0.0831255	0.0402091	0	0.141743	0.0572082	0	0	0	0.0566572	0	30		Blautia(89)	Blautia(95)	Lachnospiraceae(100)	Clostridiales(100)	Clostridia(100)	Firmicutes(100)	HOVG2Z401AU2C6
Otu109	0	0	0	0	0.0835422	0	0.234192	0	0.34965	0.182648	0	0	0	0	0	0	0	0	0.276091	0.814775	0	0	0	0	0	0	0	0	0	0	0	0	0	0	0	0	0	0	0	0	30		Clostridium_XlVa(50)	unclassified(100)	Lachnospiraceae(100)	Clostridiales(100)	Clostridia(100)	Firmicutes(100)	HOVG2Z401B9Q05
Otu110	0	0	0.0795229	0	1.08605	0.421941	0.156128	0.134409	0.262238	0.273973	0	0	0.0650195	0	0	0	0	0	0	0	0	0	0	0	0	0	0	0	0	0	0	0	0	0	0.114416	0	0	0	0	0	28		Clostridium_XlVa(63)	Coprococcus(97)	Lachnospiraceae(100)	Clostridiales(100)	Clostridia(100)	Firmicutes(100)	HOVG2Z401AXA0D
Otu111	0	0	0.357853	0.175439	0.417711	0	0	0	0	0	0	0	0	0	0	0	0	0	0	0	0	0.438596	0.274725	0.220751	0.102775	0	0	0	0	0	0	0	0	0	0	0	0	0	0	0	23		Clostridium_XVIII(100)	Clostridium_XVIII(100)	Erysipelotrichaceae(100)	Erysipelotrichales(100)	Erysipelotrichia(100)	Firmicutes(100)	HOVG2Z401BBZU3
Otu112	0	0	0.0397614	0.175439	0.0835422	0	0	0	0	0	0	0	0	0	0.0556483	0	0.0356125	0	0.0552181	0	0	0	0	0	0	0	0	0	0	0	0	0.0804182	0.0552792	0	0.114416	0	0	0	0.113314	0.271616	19		unclassified	Dehalobacter(86)	Peptococcaceae_1(86)	Clostridiales(97)	Clostridia(97)	Firmicutes(100)	HOVG2Z401DNZHH
Otu113	0	0	0	0	0	0	0	0	0	0	0	0	0.0650195	0	0	0	0	0.130039	0	0	0.393701	0	0.412088	0.0735835	0.20555	0	0.123153	0	0	0	0	0	0	0	0	0	0	0	0	0	15		Clostridium_XlVa(77)	Clostridium_XlVa(93)	Lachnospiraceae(100)	Clostridiales(100)	Clostridia(100)	Firmicutes(100)	HOVG2Z401DEJIY
Otu114	0	0	0	0	0	0	0	0	0	0	0	0.527704	0.195059	0	0	0	0	0	0	0.108637	0	0	0	0	0	0	0	0	0.102564	0.189753	0.166251	0	0	0.212615	0.0572082	0	0	0	0.0566572	0.135808	19		Lachnospiracea_incertae_sedis(100)	Lachnospiracea_incertae_sedis(100)	Lachnospiraceae(100)	Clostridiales(100)	Clostridia(100)	Firmicutes(100)	HOVG2Z401EM7W0
Otu115	0.803958	0	0.357853	0.175439	0.0835422	0	0.078064	0	0	0	0	0	0	0	0	0	0	0	0	0	0	0	0	0	0	0	0	0	0	0	0	0	0	0	0	0	0	0	0	0	25		unclassified	unclassified(100)	unclassified(100)	Clostridiales(100)	Clostridia(100)	Firmicutes(100)	HOVG2Z401AUFFJ
Otu116	0	0	0	0	0.0835422	0.421941	0	0	0.0874126	0	0	0	0	0	0.0556483	0	0.0712251	0.130039	0.0552181	0	0	0	0	0.147167	0.0513875	0	0	0	0.102564	0	0.166251	0.0402091	0.0552792	0.0708717	0.0572082	1.28205	0	0.172712	0.113314	0	22		Parabacteroides(100)	Parabacteroides(100)	Porphyromonadaceae(100)	Bacteroidales(100)	Bacteroidia(100)	Bacteroidetes(100)	HOVG2Z401C65GH
Otu117	0	0	0.0397614	0	0	0	0.078064	0	0.0874126	0.273973	0	0	0	0	0	0	0.0712251	0	0.165654	0	0	0	0	0.0735835	0.102775	0	0	0	0	0	0	0	0.0552792	0.0708717	0	0	0	0.863558	0.0566572	0.0452694	23		Clostridium_XlVa(79)	Lachnospiracea_incertae_sedis(84)	Lachnospiraceae(100)	Clostridiales(100)	Clostridia(100)	Firmicutes(100)	HP3GV5401DLP0K
Otu118	0.185529	0	0.159046	0.175439	0.0835422	0.421941	0	0	0	0.639269	0	0	0	0	0	0	0	0	0	0	0	0	0	0	0	0	0	0	0	0	0	0	0	0	0	0	0	0	0	0	17		unclassified	unclassified(100)	unclassified(100)	Clostridiales(100)	Clostridia(100)	Firmicutes(100)	HOVG2Z401BQVYX
Otu119	0.4329	0	0.318091	0.350877	0.250627	0	0	0	0.0874126	0.182648	0	0	0	0	0	0	0	0	0	0	0	0	0	0	0	0	0	0	0	0	0	0	0	0	0	0	0	0	0	0	23		unclassified	unclassified(100)	unclassified(100)	Clostridiales(100)	Clostridia(100)	Firmicutes(100)	HOVG2Z401A1GDL
Otu120	0	0	0	0.175439	0	0	0	0	0	0	0	0	0	0	0	0	0	0	0	0	0.19685	0.438596	0.274725	0	0.256937	0.333333	0.246305	0	0	0	0.0831255	0	0	0	0.0572082	0	0.0476644	0	0	0	17		Barnesiella(99)	Barnesiella(100)	Porphyromonadaceae(100)	Bacteroidales(100)	Bacteroidia(100)	Bacteroidetes(100)	HOVG2Z401A0NEI
Otu121	0	0	0	0	0	0	0	0	0	0	0	0	0	0	0.0556483	0	0.0356125	0.130039	0	0.0543183	0	0	0	0.0735835	0.0513875	0	0	0.143062	0.102564	0	0	0.0402091	0.0552792	0.141743	0.228833	0	0	0	0.113314	0.0452694	19		Ruminococcus(77)	unclassified(100)	Ruminococcaceae(100)	Clostridiales(100)	Clostridia(100)	Firmicutes(100)	HOVG2Z401DW6YB
Otu122	0	0	0	0	0	0	0	0	0	0	0	0	0	0	0	0	0	0	0	0	0.19685	0.438596	0.274725	0.147167	0.154162	0	0	0	0	0	0	0	0	0	0	0	0.0476644	0	0	0	11		Saccharofermentans(62)	unclassified(100)	unclassified(100)	Clostridiales(100)	Clostridia(100)	Firmicutes(100)	HP3GV5401EMQRC
Otu123	0.0618429	0	0.0397614	0.175439	0.167084	0	0.078064	0.134409	0.262238	0.456621	0	0	0	0	0	0	0	0	0	0	0	0	0	0	0	0	0	0	0	0	0	0	0	0	0	0	0	0	0	0	15		Anaerofilum(57)	unclassified(100)	Ruminococcaceae(100)	Clostridiales(100)	Clostridia(100)	Firmicutes(100)	HOVG2Z401B4EYX
Otu124	0.0618429	0	0.0397614	0	0	0	0	0	0	0	0.671141	0.791557	0.325098	0	0.222593	0	0	0	0.110436	0.0543183	0	0	0	0	0	0	0	0	0	0	0	0	0	0	0	0	0	0	0	0	18		unclassified	unclassified(100)	unclassified(100)	Clostridiales(100)	Clostridia(100)	Firmicutes(100)	HOVG2Z401E3LSV
Otu125	0	0	0	0	0	0	0	0	0.174825	0	0	0	0.0650195	0.546448	0.0556483	0	0	0	0	0	0.0984252	0	0.137363	0.0735835	0.0513875	0	0.369458	0	0	0	0	0.0804182	0.0552792	0.0708717	0	0	0	0	0.113314	0	18		Oscillibacter(65)	Oscillibacter(100)	Ruminococcaceae(100)	Clostridiales(100)	Clostridia(100)	Firmicutes(100)	HP3GV5402GRTG2
Otu126	0	0	0	0.175439	0.0835422	0	0	0	0	0	0	1.31926	0.0650195	0.546448	0.0556483	0	0	0	0	0	0	0.438596	0	0	0	0	0	0	0	0	0	0.0402091	0.0552792	0	0	0	0	0	0	0	13		Bifidobacterium(100)	Bifidobacterium(100)	Bifidobacteriaceae(100)	Bifidobacteriales(100)	Actinobacteria(100)	Actinobacteria(100)	HP3GV5402HE57J
Otu127	0.371058	0	0.159046	0	0.0835422	0	0	0	0.174825	0.0913242	0	0	0	0	0	0	0	0	0	0.0543183	0	0	0	0	0	0	0	0	0	0	0	0	0	0	0	0	0	0	0	0	15		unclassified	unclassified(100)	Ruminococcaceae(100)	Clostridiales(100)	Clostridia(100)	Firmicutes(100)	HOVG2Z401AI33H
Otu128	0.680272	0	0.357853	0	0	0	0	0	0	0	0	0	0	0	0	0	0	0	0	0	0	0	0	0	0	0	0	0	0	0	0	0	0	0	0	0	0	0	0	0	20		unclassified	unclassified(100)	Ruminococcaceae(100)	Clostridiales(100)	Clostridia(100)	Firmicutes(100)	HOVG2Z401BN968
Otu129	0	0	0	0	0	0	0	0	0	0	0	0	0	0	0	0	0	0	0	0	0.0984252	0	0	0	0.256937	0	0	0.143062	0	0	0	0.0402091	0.110558	0	0	0	0.190658	0	0.0566572	0	15		Lachnospiracea_incertae_sedis(56)	unclassified(100)	Lachnospiraceae(100)	Clostridiales(100)	Clostridia(100)	Firmicutes(100)	HP3GV5402I39Q8
Otu130	0	0	0	0	0	0	0	0	0	0	0	0	0	0	0.0556483	0	0	0	0	0	0.0984252	0	0.137363	0.0735835	0.0513875	0	0	0	0	0	0.0831255	0	0.0552792	0.0708717	0	0	0.0476644	0	0.113314	0	11		unclassified	unclassified(90)	Lachnospiraceae(100)	Clostridiales(100)	Clostridia(100)	Firmicutes(100)	HOVG2Z401AF3AM
Otu131	0.247372	0	0.119284	0.350877	0.0835422	0	0	0.134409	0	0.456621	0	0	0	0	0	0	0	0	0	0	0	0	0	0	0	0	0	0	0	0	0	0	0	0	0	0	0	0	0	0	16		unclassified	unclassified(100)	Lachnospiraceae(100)	Clostridiales(100)	Clostridia(100)	Firmicutes(100)	HP3GV5402IKKSE
Otu132	0.123686	0	0.0795229	0.350877	0.250627	0	0	0	0	0	0	0	0	0	0	0	0	0	0	0	0	0	0	0.0735835	0.102775	0	0	0.286123	0	0	0	0	0	0	0	0	0	0.172712	0	0	15		unclassified	unclassified	unclassified	unclassified	unclassified	unclassified	HOVG2Z401BHNXB
Otu133	0	0	0	0	0	0	0	0	0	0	0	0	0	0	0	0	0	0	0	0	0.0984252	0	0.137363	0.147167	0.20555	0	0	0	0	0	0	0	0	0	0	0	0	0	0	0	8		unclassified	unclassified(100)	unclassified(100)	Clostridiales(100)	Clostridia(100)	Firmicutes(100)	HOVG2Z401DEQ01
Otu134	0.0618429	0	0.0397614	0	0	0	0.312256	0	0	0.273973	0.671141	0	0	0	0.0556483	0.473934	0	0.130039	0	0	0.0984252	0	0	0	0.154162	0	0	0	0	0	0	0	0	0	0	0	0	0	0	0	17		Anaerovorax(70)	Anaerovorax(100)	Clostridiales_Incertae_Sedis_XIII(100)	Clostridiales(100)	Clostridia(100)	Firmicutes(100)	HOVG2Z401AQTPF
Otu135	0	0	0	0	0	0	0.078064	0	0	0	0	0	0	0	0	0	0	0	0	0	0	0	0	0	0	0	0	0	0	0.189753	0.0831255	0.120627	0	0.0708717	0.114416	0	0	0	0	0.0452694	10		Roseburia(85)	Roseburia(100)	Lachnospiraceae(100)	Clostridiales(100)	Clostridia(100)	Firmicutes(100)	HP3GV5401CXQMN
Otu136	0	0	0	0	0	0	0	0.134409	0.34965	0.730594	0	0	0	0	0	0	0	0	0	0	0	0	0	0	0	0	0	0	0	0	0	0	0	0	0	0	0	0	0	0	13		Lachnospiracea_incertae_sedis(56)	unclassified(100)	Lachnospiraceae(100)	Clostridiales(100)	Clostridia(100)	Firmicutes(100)	HOVG2Z401B03AC
Otu137	0.123686	0	0.0397614	0.175439	0	0	0	0	0	0.365297	0	0	0	0	0	0	0	0	0	0	0	0	0	0	0	0	0	0	0	0	0	0	0	0	0	0	0	0	0	0	8		unclassified	unclassified(100)	unclassified(100)	Clostridiales(100)	Clostridia(100)	Firmicutes(100)	HOVG2Z401CD1ZO
Otu138	0	0	0	0	0	0	0	0	0	0	0	0	0	0	0.0556483	0	0	0	0	0.108637	0	0	0	0.147167	0.0513875	0	0	0.143062	0	0	0	0	0	0	0	0	0	0.518135	0	0	10		Lachnospiracea_incertae_sedis(77)	unclassified(100)	Lachnospiraceae(100)	Clostridiales(100)	Clostridia(100)	Firmicutes(100)	HP3GV5401CIMTS
Otu139	0	0	0	0	0	0	0	0	0	0	0	0	0.0650195	0.546448	0.111297	0	0.0356125	0	0.0552181	0.0543183	0	0	0	0	0	0	0.246305	0	0	0	0	0	0	0	0	0	0.238322	0.172712	0	0	15		unclassified	unclassified(100)	unclassified(100)	unclassified(100)	unclassified(100)	unclassified(100)	HOVG2Z401CBRNK
Otu140	0	0	0.0397614	0.175439	0	0	0	0	0	0	0.671141	0	0.520156	0	0.111297	0	0.0356125	0	0	0.0543183	0	0	0	0	0	0	0	0	0	0	0	0	0	0	0	0	0	0	0	0	15		unclassified	unclassified(100)	unclassified(100)	unclassified(100)	unclassified(100)	unclassified(100)	HOVG2Z401AVV12
Otu141	0.185529	0	0.437376	0.175439	0	0	0	0	0.0874126	0	0	0	0	0	0	0	0	0	0	0	0	0	0	0	0	0	0	0	0	0	0	0	0	0	0	0	0	0	0	0	16		unclassified	unclassified(100)	unclassified(100)	unclassified(100)	unclassified(100)	Firmicutes(100)	HOVG2Z401EXT6N
Otu142	0.247372	0	0.119284	0	0.167084	0	0	0	0.262238	0.0913242	0	0	0	0	0	0	0	0	0.0552181	0	0	0	0	0	0	0	0	0	0	0	0	0	0	0	0	0	0	0	0	0	14		unclassified	unclassified(100)	Ruminococcaceae(100)	Clostridiales(100)	Clostridia(100)	Firmicutes(100)	HOVG2Z401D9LMD
Otu143	0.247372	0	0.238569	0	0	0	0	0	0	0	0	0	0	0	0	0	0	0	0	0	0	0	0.274725	0	0	0	0	0	0	0	0	0	0	0	0	0	0.0476644	0	0	0	13		Butyricimonas(100)	Butyricimonas(100)	Porphyromonadaceae(100)	Bacteroidales(100)	Bacteroidia(100)	Bacteroidetes(100)	HOVG2Z401AV8ZX
Otu144	0	0	0	0	0	0	0	0	0	0	0.671141	0.527704	0.325098	0	0.111297	0	0.0356125	0	0	0	0	0	0	0	0	0	0	0	0	0	0	0	0	0	0	0	0	0	0	0	11		unclassified	unclassified(100)	unclassified(100)	Clostridiales(100)	Clostridia(100)	Firmicutes(100)	HOVG2Z401AXVCO
Otu145	0	0	0	0	0	0	0	0	0	0	0	0	0	0	0	0	0	0	0	0	0	0	0	0	0	0	0	0	0	0	0	0.0402091	0.0552792	0.141743	0	0	0	0	0.113314	0	6		Howardella(100)	Howardella(100)	Lachnospiraceae(100)	Clostridiales(100)	Clostridia(100)	Firmicutes(100)	HOVG2Z401DCUM9
Otu146	0.0618429	0	0.0397614	0.175439	0	0	0	0	0	0	0	0	0	0	0.111297	0	0.0356125	0	0	0	0	0	0	0	0.154162	0	0.123153	0	0	0	0	0.0402091	0	0.0708717	0	0	0	0	0	0	12		Eubacterium(74)	Anaerovorax(72)	Clostridiales_Incertae_Sedis_XIII(72)	Clostridiales(100)	Clostridia(100)	Firmicutes(100)	HOVG2Z401DUGQX
Otu147	0	0	0	0	0	0	0	0	0.174825	0	0	0	0	0	0	0	0	0	0.220872	0.434546	0	0	0	0	0	0	0	0	0	0	0	0	0	0	0	0	0	0	0	0	14		Clostridium_XlVa(51)	Clostridium_XlVa(100)	Lachnospiraceae(100)	Clostridiales(100)	Clostridia(100)	Firmicutes(100)	HOVG2Z401C0SVD
Otu148	0	0	0	0	0	0	0	0	0	0	0	0	0	0	0	0	0	0	0	0	0	0	0	0.0735835	0	0	0	0	0	0	0	0	0.0552792	0.0708717	0	0	0.142993	0	0.113314	0.0452694	9		Anaerovorax(71)	Anaerovorax(100)	Clostridiales_Incertae_Sedis_XIII(100)	Clostridiales(100)	Clostridia(100)	Firmicutes(100)	HOVG2Z401DPXSF
Otu149	0.0618429	1.85185	0	0	0	0	0.078064	0.94086	0.0874126	0.0913242	0	0	0	0	0	0	0	0	0	0	0	0	0	0	0	0	0	0	0	0	0	0	0	0	0	0	0	0	0	0	12		Roseburia(84)	unclassified(100)	Lachnospiraceae(100)	Clostridiales(100)	Clostridia(100)	Firmicutes(100)	HP3GV5402GUQCH
Otu150	0	0	0	0	0	0	0	0	0	0	0	0	0	0	0	0	0	0	0	0	0	0.438596	0.137363	0.0735835	0	0	0	0	0	0	0	0	0	0	0	0	0	0	0	0	3		unclassified	unclassified(100)	unclassified(100)	Clostridiales(100)	Clostridia(100)	Firmicutes(100)	HOVG2Z401ERRBU
Otu151	0.0618429	0	0.0397614	0.175439	0.0835422	0	0	0	0	0.0913242	0	0	0	0	0	0	0	0	0	0	0.0984252	0	0	0.0735835	0.102775	0	0	0	0	0	0	0	0	0	0	0	0	0	0	0	9		Clostridium_IV(56)	Clostridium_IV(100)	Ruminococcaceae(100)	Clostridiales(100)	Clostridia(100)	Firmicutes(100)	HP3GV5402HYCVS
Otu152	0.0618429	1.85185	0	0.175439	0.0835422	0	0	0.268817	0.0874126	0.182648	0	0	0	0	0	0	0	0	0	0	0	0	0	0	0	0	0	0	0	0	0	0	0	0	0	0	0	0	0	0	9		unclassified	unclassified(100)	unclassified(100)	unclassified(100)	unclassified(100)	Bacteroidetes(100)	HOVG2Z401AFTPL
Otu153	0	0	0.0397614	0.175439	0.0835422	0	0.078064	0	0	0.0913242	0	0	0	0	0	0	0.0356125	0	0	0	0.0984252	0	0	0	0	0	0	0	0	0	0	0	0	0	0	0	0.238322	0	0	0	12		unclassified	unclassified(100)	Ruminococcaceae(100)	Clostridiales(100)	Clostridia(100)	Firmicutes(100)	HOVG2Z401B8HOM
Otu154	0.309215	0	0.198807	0.175439	0.0835422	0	0	0	0	0	0	0	0	0	0	0	0	0	0	0	0	0	0	0	0	0	0	0	0	0	0	0	0	0	0	0	0	0	0	0	12		unclassified	unclassified(100)	Ruminococcaceae(100)	Clostridiales(100)	Clostridia(100)	Firmicutes(100)	HOVG2Z401CG3DW
Otu155	0	0	0	0	0	0	0	0	0	0	0	0.263852	0.130039	0	0.222593	0	0	0	0	0.0543183	0	0	0	0.0735835	0.0513875	0	0.123153	0	0	0	0	0	0	0	0	0	0	0.172712	0	0	12		Alistipes(100)	Alistipes(100)	Rikenellaceae(100)	Bacteroidales(100)	Bacteroidia(100)	Bacteroidetes(100)	HOVG2Z401BRCR8
Otu156	0	0	0	0	0	0	0	0	0	0	0	0	0.195059	0	0.0556483	0	0.0712251	0.130039	0	0.0543183	0	0	0	0	0	0	0	0.286123	0	0	0	0	0	0	0	0	0	0.172712	0	0	11		unclassified	unclassified(100)	unclassified(100)	Clostridiales(100)	Clostridia(100)	Firmicutes(100)	HOVG2Z401CZ343
Otu157	0.185529	0	0.159046	0	0	0.421941	0.078064	0	0.0874126	0	0	0	0	0	0	0	0	0	0	0	0	0	0	0	0	0	0	0	0	0	0	0	0	0	0	0	0	0	0	0	10		unclassified	unclassified(82)	unclassified(82)	Clostridiales(100)	Clostridia(100)	Firmicutes(100)	HP3GV5402HJAQN
Otu158	0	0	0	0	0	0	0	0	0	0	0	0	0	0	0	0	0.0356125	0	0.220872	0.0543183	0	0	0	0	0	0	0	0	0	0	0	0	0	0	0	0	0.142993	0	0.0566572	0	10		Blautia(71)	Lachnospiracea_incertae_sedis(82)	Lachnospiraceae(100)	Clostridiales(100)	Clostridia(100)	Firmicutes(100)	HOVG2Z401EC85H
Otu159	0	0	0.0397614	0	0	0	0.234192	0	0.0874126	0.0913242	0	0	0	0	0.0556483	0	0	0.130039	0	0	0	0	0	0	0.102775	0	0.123153	0	0	0	0	0	0	0	0	0	0	0	0	0	11		Clostridium_IV(100)	Clostridium_IV(100)	Ruminococcaceae(100)	Clostridiales(100)	Clostridia(100)	Firmicutes(100)	HOVG2Z401B4BJY
Otu160	0	0	0.0397614	0	0	0	0	0.134409	0	0	0	0.263852	0	0	0	0.473934	0	0	0	0	0	0	0	0	0	0	0	0	0	0	0	0	0	0	0	0	0	0	0	0.0452694	5		Pseudomonas(100)	Pseudomonas(100)	Pseudomonadaceae(100)	Pseudomonadales(100)	Gammaproteobacteria(100)	Proteobacteria(100)	HOVG2Z401B6G1F
Otu161	0	0	0	0	0	0	0	0	0	0	0	0	0.0650195	0	0.0556483	0	0	0	0.110436	0.162955	0	0	0	0	0	0	0	0	0	0	0	0	0	0	0	0	0	0	0	0	7		unclassified	unclassified(100)	unclassified(100)	Clostridiales(100)	Clostridia(100)	Firmicutes(100)	HOVG2Z401D3LF1
Otu162	0	0	0	0	0	0	0	0	0	0	0	0	0.195059	0.546448	0.0556483	0.473934	0	0	0	0.108637	0	0	0	0	0	0	0	0	0	0	0	0	0	0	0	0	0	0	0	0	8		Erysipelotrichaceae_incertae_sedis(98)	Erysipelotrichaceae_incertae_sedis(100)	Erysipelotrichaceae(100)	Erysipelotrichales(100)	Erysipelotrichia(100)	Firmicutes(100)	HP3GV5402HXYVM
Otu163	0	0	0	0	0	0	0	0	0	0	0	0	0	0	0	0	0	0	0	0	0	0	0	0	0	0	0	0	0	0	0	0	0	0	0	0	0.42898	0.172712	0	0	10		unclassified	unclassified(100)	unclassified(100)	Clostridiales(100)	Clostridia(100)	Firmicutes(100)	HOVG2Z401AT5NO
Otu164	0.0618429	0	0.119284	0	0	0	0	0	0.34965	0	0	0	0	0	0	0	0	0	0	0	0	0	0	0	0	0	0	0	0	0	0	0	0	0	0	0	0	0	0	0	8		Cloacibacillus(100)	Cloacibacillus(100)	Synergistaceae(100)	Synergistales(100)	Synergistia(100)	Synergistetes(100)	HOVG2Z401EV7XJ
Otu165	0	0	0	0	0	0	0	0	0	0	0	0	0	0.546448	0	0	0	0	0	0	0	0	0	0	0	0	0	0	0	0	0	0	0.0552792	0	0	0	0	0	0.0566572	0.0452694	4		Streptococcus(100)	Streptococcus(100)	Streptococcaceae(100)	Lactobacillales(100)	Bacilli(100)	Firmicutes(100)	HP3GV5401DIAZ8
Otu166	0.0618429	0	0	0	0	0	0	0	0	0	0.671141	0.263852	0.0650195	0	0.111297	0	0	0	0	0.0543183	0	0	0	0	0	0	0	0	0	0	0	0	0	0	0	0	0	0	0	0	7		Vampirovibrio(58)	unclassified(100)	unclassified(100)	unclassified(100)	unclassified(100)	unclassified(100)	HOVG2Z401DTFEW
Otu167	0	0	0	0	0	0	0	0	0	0	0	0	0	0	0	0	0	0	0	0	0	0	0	0	0	0	0	0	0.102564	0	0	0	0.0552792	0.0708717	0	1.28205	0.0476644	0	0	0	5		Lactobacillus(97)	Lactobacillus(100)	Lactobacillaceae(100)	Lactobacillales(100)	Bacilli(100)	Firmicutes(100)	HOVG2Z401D42Q9
Otu168	0.123686	0	0.198807	0.175439	0	0	0	0	0.0874126	0	0	0	0	0	0	0	0	0	0	0	0	0	0	0	0	0	0	0	0	0	0	0	0	0	0	0	0	0	0	0	9		unclassified	unclassified(100)	Lachnospiraceae(100)	Clostridiales(100)	Clostridia(100)	Firmicutes(100)	HP3GV5401D9086
Otu169	0.123686	0	0.238569	0	0.0835422	0	0	0	0	0	0	0	0	0	0	0	0	0	0	0	0	0	0	0	0	0	0	0	0	0	0	0	0	0	0	0	0	0	0	0	9		unclassified	unclassified(100)	unclassified(100)	Clostridiales(100)	Clostridia(100)	Firmicutes(100)	HOVG2Z401BCRF1
Otu170	0	0	0	0	0	0	0	0	0	0	0	0.263852	0	0	0	0	0.0356125	0	0.331309	0.0543183	0	0	0	0	0	0	0	0	0	0	0	0	0	0	0	0	0	0	0	0	9		Succiniclasticum(95)	Succiniclasticum(100)	Acidaminococcaceae(100)	Selenomonadales(100)	Negativicutes(100)	Firmicutes(100)	HOVG2Z401CI5XT
Otu171	0	0	0	0	0	0	0	0	0	0	0.671141	0.263852	0.0650195	0	0.0556483	0	0	0	0	0	0	0	0	0	0	0	0	0	0	0	0	0	0	0	0	0	0	0	0	0	4		Alistipes(85)	Alistipes(100)	Rikenellaceae(100)	Bacteroidales(100)	Bacteroidia(100)	Bacteroidetes(100)	HOVG2Z401CI88T
Otu172	0.123686	0	0.119284	0.175439	0	0	0	0	0	0	0	0	0	0	0	0	0	0	0	0	0	0	0	0	0.0513875	0	0.123153	0	0	0	0	0	0	0	0	0	0	0	0	0	8		Papillibacter(72)	Clostridium_IV(100)	Ruminococcaceae(100)	Clostridiales(100)	Clostridia(100)	Firmicutes(100)	HOVG2Z401B5D4M
Otu173	0	0	0.0397614	0	0	0	0	0	0	0	0	0	0	0	0.0556483	0	0	0	0	0	0	0	0	0.147167	0	0	0	0	0	0	0	0	0	0.0708717	0	0	0	0	0	0.0452694	6		Ethanoligenens(69)	unclassified(88)	Ruminococcaceae(100)	Clostridiales(100)	Clostridia(100)	Firmicutes(100)	HOVG2Z401CYFLI
Otu174	0.0618429	0	0.159046	0	0.167084	0	0	0	0	0	0	0	0	0	0	0	0	0	0	0	0	0	0	0	0	0	0	0	0	0	0	0	0	0	0	0	0	0	0	0	7		unclassified	unclassified(100)	unclassified(100)	unclassified(100)	unclassified(100)	unclassified(100)	HOVG2Z401BK6WZ
Otu175	0	0	0	0	0	0	0	0	0	0	0	0	0	0	0	0	0	0	0	0	0	0	0	0	0	0	0	0.143062	0	0	0	0	0	0	0	0	0.0476644	0.863558	0	0	7		unclassified	unclassified(100)	unclassified(100)	Clostridiales(100)	Clostridia(100)	Firmicutes(100)	HOVG2Z401B52E1
Otu176	0	0	0	0	0	0	0	0	0	0	0	0	0	0	0	0	0	0	0	0	0.19685	0	0	0.0735835	0	0	0	0	0	0	0	0	0	0	0	0	0	0	0	0	3		Lachnospiracea_incertae_sedis(52)	unclassified(100)	Lachnospiraceae(100)	Clostridiales(100)	Clostridia(100)	Firmicutes(100)	HOVG2Z401E34UA
Otu177	0	0	0	0	0	0	0	0	0	0	0	0	0	0	0	0	0	0.130039	0	0	0	0	0	0.0735835	0	0	0	0.143062	0	0	0	0	0	0	0	0	0	0.172712	0	0	4		Clostridium_IV(62)	Sporobacter(58)	Ruminococcaceae(100)	Clostridiales(100)	Clostridia(100)	Firmicutes(100)	HP3GV5401DDJAI
Otu178	0	0	0	0	0	0	0	0	0	0.0913242	0	0	0	0	0	0	0.0356125	0	0	0	0	0	0	0.0735835	0.0513875	0	0.123153	0	0	0	0	0	0	0	0	0	0	0	0	0	5		unclassified	unclassified(86)	unclassified(86)	Clostridiales(86)	Clostridia(86)	Firmicutes(100)	HOVG2Z401AE1PP
Otu179	0	0	0	0.175439	0	0	0	0	0.0874126	0	0	0	0	0	0.0556483	0	0	0	0	0	0	0	0	0.147167	0	0	0	0.143062	0	0	0	0	0	0	0	0	0	0.172712	0	0	7		unclassified	unclassified(100)	Ruminococcaceae(100)	Clostridiales(100)	Clostridia(100)	Firmicutes(100)	HP3GV5402IT3RM
Otu180	0	0	0.0397614	0	0.0835422	0	0	0	0.0874126	0	0	0	0	0.546448	0	0	0	0	0	0	0	0	0	0	0	0	0	0	0	0	0	0	0	0	0	0	0.0476644	0	0	0	5		Lachnospiracea_incertae_sedis(66)	unclassified(67)	Lachnospiraceae(100)	Clostridiales(100)	Clostridia(100)	Firmicutes(100)	HP3GV5402JDFJT
Otu181	0.185529	0	0	0	0.167084	0	0	0	0	0	0	0	0	0	0	0	0	0	0	0	0	0	0	0	0	0	0	0	0	0	0	0	0	0	0	0	0	0	0	0	5		unclassified	unclassified(100)	unclassified(100)	unclassified(100)	unclassified(100)	Firmicutes(100)	HOVG2Z401BMY00
Otu182	0	0	0	0	0	0	0	0	0	0	0	0	0	0	0.0556483	0	0.0356125	0	0	0.0543183	0.0984252	0	0	0	0.0513875	0	0	0	0	0	0	0	0	0	0	0	0	0.172712	0	0	6		Clostridium_IV(84)	Clostridium_IV(100)	Ruminococcaceae(100)	Clostridiales(100)	Clostridia(100)	Firmicutes(100)	HOVG2Z401DWXYN
Otu183	0.0618429	0	0.0795229	0.175439	0	0	0	0	0	0	0	0	0.0650195	0	0.0556483	0	0	0	0	0	0	0	0	0	0	0	0	0	0	0	0	0	0	0	0	0	0	0	0	0	6		unclassified	unclassified(100)	Ruminococcaceae(100)	Clostridiales(100)	Clostridia(100)	Firmicutes(100)	HOVG2Z401DGGI2
Otu184	0.185529	0	0.0795229	0	0	0	0	0	0	0	0	0	0	0	0	0	0	0	0	0	0	0	0	0	0	0	0	0	0	0	0	0	0	0	0	0	0	0	0	0	5		unclassified	unclassified(100)	unclassified(100)	unclassified(100)	unclassified(100)	Firmicutes(100)	HOVG2Z401C4Y3Z
Otu185	0	0	0	0	0	0	0	0	0	0	0	0	0.0650195	0	0	0	0	0	0	0	0	0	0	0	0.0513875	0	0	0	0	0	0	0	0.0552792	0	0.0572082	0	0.0476644	0.172712	0	0	6		Holdemania(85)	Holdemania(100)	Erysipelotrichaceae(100)	Erysipelotrichales(100)	Erysipelotrichia(100)	Firmicutes(100)	HP3GV5401DA2H4
Otu186	0.0618429	0	0	0	0.0835422	0	0	0	0	0.0913242	0	0.263852	0	0	0.0556483	0	0	0	0	0	0	0	0	0	0	0	0	0	0	0	0	0	0	0	0	0	0	0	0	0	5		unclassified	unclassified(100)	Ruminococcaceae(100)	Clostridiales(100)	Clostridia(100)	Firmicutes(100)	HOVG2Z401DDAHB
Otu187	0	0	0	0	0	0	0	0	0	0	0	0	0	0	0.0556483	0	0	0	0.110436	0.108637	0	0	0	0	0	0	0	0	0	0	0	0	0	0	0	0	0	0	0	0	5		unclassified	unclassified(100)	unclassified(100)	Clostridiales(100)	Clostridia(100)	Firmicutes(100)	HOVG2Z401BAIEX
Otu188	0	0	0	0	0	0	0	0	0	0	0	0	0.0650195	0	0	0	0.0356125	0	0	0	0	0	0	0	0.102775	0	0	0	0	0	0	0	0	0	0	0	0	0	0	0	4		unclassified	unclassified(67)	unclassified(67)	Clostridiales(67)	Clostridia(67)	Firmicutes(100)	HP3GV5402GXV5F
Otu189	0.185529	0	0	0	0.0835422	0	0	0	0	0	0	0	0.0650195	0.546448	0	0	0	0	0	0	0	0	0	0	0	0	0	0	0	0	0	0	0	0	0	0	0	0	0	0	6		unclassified	unclassified(100)	unclassified(100)	Clostridiales(100)	Clostridia(100)	Firmicutes(100)	HOVG2Z401CHO5I
Otu190	0	0	0	0	0	0	0	0	0	0	0	0	0	0	0	0	0	0	0	0	0	0	0.137363	0.0735835	0	0	0	0	0	0	0	0	0	0	0	0	0.0476644	0	0	0	3		Erysipelotrichaceae_incertae_sedis(100)	Erysipelotrichaceae_incertae_sedis(100)	Erysipelotrichaceae(100)	Erysipelotrichales(100)	Erysipelotrichia(100)	Firmicutes(100)	HOVG2Z401DKTMN
Otu191	0.123686	0	0.0795229	0	0.0835422	0	0	0	0	0	0	0	0	0	0	0	0	0	0	0	0	0	0	0	0	0	0	0	0	0	0	0	0	0	0	0	0	0	0	0	5		Clostridium_III(88)	Clostridium_III(100)	Ruminococcaceae(100)	Clostridiales(100)	Clostridia(100)	Firmicutes(100)	HP3GV5401C5BJF
Otu192	0	0	0	0	0	0	0	0	0	0	0	0	0	0	0.166945	0	0	0	0	0	0	0	0	0	0	0	0	0	0	0	0	0	0	0	0	0	0	0	0	0.0452694	4		Eubacterium(61)	Eubacterium(100)	Eubacteriaceae(100)	Clostridiales(100)	Clostridia(100)	Firmicutes(100)	HOVG2Z401EHIK0
Otu193	0	0	0	0	0	0	0	0	0	0	0	0.263852	0.0650195	0	0	0	0.0712251	0	0.0552181	0	0	0	0	0	0	0	0	0	0	0	0	0	0	0	0	0	0	0	0	0	5		unclassified	unclassified(100)	unclassified(100)	unclassified(100)	unclassified(100)	unclassified(100)	HOVG2Z401B7LRW
Otu194	0.0618429	3.7037	0.0397614	0	0	0	0	0	0	0	0	0	0	0	0	0	0	0	0	0	0	0	0	0	0	0	0	0	0	0	0	0	0	0	0	0	0	0	0	0	4		Acetivibrio(53)	unclassified(100)	unclassified(100)	Clostridiales(100)	Clostridia(100)	Firmicutes(100)	HOVG2Z401BTY36
Otu195	0.247372	0	0.0397614	0	0	0	0	0	0	0	0	0	0	0	0	0	0	0	0	0	0	0	0	0	0	0	0	0	0	0	0	0	0	0	0	0	0	0	0	0	5		unclassified	unclassified(100)	unclassified(100)	unclassified(100)	unclassified(100)	unclassified(100)	HOVG2Z401C792G
Otu196	0.0618429	0	0	0	0	0	0	0	0.0874126	0	0	0	0	0	0	0	0	0	0	0	0	0	0	0.0735835	0	0	0	0	0	0	0	0	0	0	0	0	0	0	0	0	3		Papillibacter(80)	Papillibacter(100)	Ruminococcaceae(100)	Clostridiales(100)	Clostridia(100)	Firmicutes(100)	HOVG2Z401COXXJ
Otu197	0	0	0	0	0	0	0	0	0	0	0	0	0	0	0	0	0	0	0	0	0	0	0	0	0	0	0	0	0	0.189753	0	0	0	0	0.0572082	0	0	0	0	0.0905387	4		Barnesiella(68)	Barnesiella(100)	Porphyromonadaceae(100)	Bacteroidales(100)	Bacteroidia(100)	Bacteroidetes(100)	HP3GV5401D1MO7
Otu198	0.0618429	0	0	0	0	0	0	0	0	0	0	0	0	0	0	0	0	0	0	0	0	0	0.137363	0	0.102775	0	0	0	0	0	0	0	0	0	0	0	0	0	0	0	4		Clostridium_IV(67)	Clostridium_IV(80)	Ruminococcaceae(100)	Clostridiales(100)	Clostridia(100)	Firmicutes(100)	HP3GV5402IL5MW
Otu199	0	0	0	0	0	0	0	0	0	0.0913242	0	0.263852	0	0	0.0556483	0	0	0	0	0.0543183	0	0	0	0	0	0	0	0	0	0	0	0	0	0	0	0	0	0	0	0	4		unclassified	unclassified(100)	unclassified(100)	Clostridiales(100)	Clostridia(100)	Firmicutes(100)	HOVG2Z401DF0MW
Otu200	0.0618429	0	0.0397614	0	0.167084	0	0	0	0	0	0	0	0	0	0	0	0	0	0	0	0	0	0	0	0	0	0	0	0	0	0	0	0	0	0	0	0	0	0	0	4		Odoribacter(98)	Odoribacter(100)	Porphyromonadaceae(100)	Bacteroidales(100)	Bacteroidia(100)	Bacteroidetes(100)	HOVG2Z401DUOUF
Otu201	0.0618429	0	0	0	0	0	0	0	0	0	0	0	0	0	0	0	0	0	0.0552181	0.0543183	0	0	0	0	0	0	0	0	0	0	0	0	0	0	0	0	0	0	0	0	3		unclassified	unclassified(100)	Ruminococcaceae(100)	Clostridiales(100)	Clostridia(100)	Firmicutes(100)	HOVG2Z401BRLPO
Otu202	0.0618429	1.85185	0.0795229	0	0	0	0	0	0	0	0	0	0	0	0	0	0	0	0	0	0	0	0	0	0	0	0	0	0	0	0	0	0	0	0	0	0	0	0	0	4		unclassified	unclassified(100)	unclassified(100)	unclassified(100)	unclassified(100)	Firmicutes(100)	HOVG2Z401DYZYZ
Otu203	0	0	0	0	0	0	0	0	0	0	0	0	0	0	0	0	0	0	0	0	0	0	0	0	0	0	0	0	0	0	0.0831255	0	0	0	0.0572082	0	0	0	0	0	2		Barnesiella(98)	Barnesiella(100)	Porphyromonadaceae(100)	Bacteroidales(100)	Bacteroidia(100)	Bacteroidetes(100)	HP3GV5401AHK5Y
Otu204	0	0	0.0795229	0	0	0	0	0	0	0	0	0	0	0	0	0	0	0	0	0	0	0	0	0	0	0	0	0	0	0	0	0	0	0	0.0572082	0	0	0	0	0	3		Coprobacillus(87)	Coprobacillus(100)	Erysipelotrichaceae(100)	Erysipelotrichales(100)	Erysipelotrichia(100)	Firmicutes(100)	HOVG2Z401BZT5G
Otu205	0	0	0	0	0	0	0	0	0	0	0	0	0	0	0.0556483	0	0	0	0	0	0.0984252	0	0	0	0.0513875	0	0	0	0	0	0	0	0	0	0	0	0.0476644	0	0	0	4		Flavonifractor(96)	Flavonifractor(75)	Ruminococcaceae(100)	Clostridiales(100)	Clostridia(100)	Firmicutes(100)	HOVG2Z401CGNEI
Otu206	0.0618429	0	0.119284	0	0	0	0	0	0	0	0	0	0	0	0	0	0	0	0	0	0	0	0	0	0	0	0	0	0	0	0	0	0	0	0	0	0	0	0	0	4		unclassified	unclassified(100)	Coriobacteriaceae(100)	Coriobacteriales(100)	Actinobacteria(100)	Actinobacteria(100)	HP3GV5401BRE18
Otu207	0	0	0.0795229	0	0	0	0	0	0.174825	0	0	0	0	0	0	0	0	0	0	0	0	0	0	0	0	0	0	0	0	0	0	0	0	0	0	0	0	0	0	0	4		Saccharofermentans(55)	Saccharofermentans(75)	Ruminococcaceae(100)	Clostridiales(100)	Clostridia(100)	Firmicutes(100)	HOVG2Z401CVSEW
Otu208	0.123686	0	0.0795229	0	0	0	0	0	0	0	0	0	0	0	0	0	0	0	0	0	0	0	0	0	0	0	0	0	0	0	0	0	0	0	0	0	0	0	0	0	4		unclassified	unclassified(100)	unclassified(100)	Clostridiales(100)	Clostridia(100)	Firmicutes(100)	HOVG2Z401BTLFQ
Otu209	0	0	0	0	0	0	0	0	0	0	0	0	0	0	0	0	0	0	0	0	0	0	0	0	0	0	0	0	0	0	0	0.0402091	0	0	0	0	0	0	0	0	1		Prevotella(100)	Prevotella(100)	Prevotellaceae(100)	Bacteroidales(100)	Bacteroidia(100)	Bacteroidetes(100)	HOVG2Z401CO5WX
Otu210	0.185529	0	0.0397614	0	0	0	0	0	0	0	0	0	0	0	0	0	0	0	0	0	0	0	0	0	0	0	0	0	0	0	0	0	0	0	0	0	0	0	0	0	4		unclassified	unclassified(100)	Ruminococcaceae(100)	Clostridiales(100)	Clostridia(100)	Firmicutes(100)	HOVG2Z401BDEPH
Otu211	0	0	0	0	0	0	0	0	0	0	0	0.263852	0.130039	0	0	0	0	0	0	0	0	0	0	0	0	0	0	0	0	0	0	0	0	0	0	0	0	0	0	0	3		unclassified	unclassified(100)	Ruminococcaceae(100)	Clostridiales(100)	Clostridia(100)	Firmicutes(100)	HP3GV5402IUG68
Otu212	0	0	0	0	0	0	0	0	0	0	0	0	0	0	0	0	0	0	0	0	0	0	0	0	0	0	0	0	0	0	0	0	0	0	0	0	0.0476644	0	0.0566572	0	2		Clostridium_XlVa(100)	Clostridium_XlVa(100)	Lachnospiraceae(100)	Clostridiales(100)	Clostridia(100)	Firmicutes(100)	HOVG2Z401A9MLF
Otu213	0.0618429	0	0.0795229	0	0	0	0	0	0	0.0913242	0	0	0	0	0	0	0	0	0	0	0	0	0	0	0	0	0	0	0	0	0	0	0	0	0	0	0	0	0	0	4		unclassified	unclassified(100)	unclassified(100)	Clostridiales(100)	Clostridia(100)	Firmicutes(100)	HP3GV5402IF6AJ
Otu214	0	0	0	0	0	0	0	0	0	0	0	0	0	0	0	0	0.0356125	0	0	0	0	0	0	0	0.0513875	0	0	0	0	0	0	0	0.110558	0	0	0	0	0	0	0	4		Ruminococcus(72)	Subdoligranulum(75)	Ruminococcaceae(100)	Clostridiales(100)	Clostridia(100)	Firmicutes(100)	HOVG2Z401C1DZ1
Otu215	0	0	0	0	0	0	0.156128	0	0.0874126	0	0	0	0	0	0	0	0	0	0	0	0	0	0	0	0	0	0	0	0	0	0	0	0	0	0	0	0	0	0	0	3		Roseburia(77)	unclassified	unclassified	Clostridiales(100)	Clostridia(100)	Firmicutes(100)	HOVG2Z401ELR8Q
Otu216	0	0	0	0	0	0	0	0	0	0	0	0	0	0	0	0	0	0	0	0	0	0	0	0	0	0.666667	0	0	0	0	0	0	0	0	0	0	0	0	0	0	2		unclassified	Clostridium_XlVb(100)	Lachnospiraceae(100)	Clostridiales(100)	Clostridia(100)	Firmicutes(100)	HOVG2Z401DD9SW
Otu217	0	0	0.0397614	0.175439	0	0	0	0	0	0	0	0	0.0650195	0	0	0	0	0	0	0	0	0	0	0	0	0	0	0	0	0	0	0	0	0	0	0	0	0	0	0	3		unclassified	unclassified(100)	Lachnospiraceae(100)	Clostridiales(100)	Clostridia(100)	Firmicutes(100)	HOVG2Z401B435M
Otu218	0	0	0	0	0	0	0	0	0	0	0	0	0.0650195	0	0	0	0	0	0	0.0543183	0	0	0	0	0	0	0	0	0	0	0	0	0	0	0	0	0	0	0	0	2		Sporobacter(78)	unclassified(100)	Ruminococcaceae(100)	Clostridiales(100)	Clostridia(100)	Firmicutes(100)	HP3GV5402GXFT5
Otu219	0.0618429	0	0.0397614	0.350877	0	0	0	0	0	0	0	0	0	0	0	0	0	0	0	0	0	0	0	0	0	0	0	0	0	0	0	0	0	0	0	0	0	0	0	0	4		unclassified	unclassified(100)	unclassified(100)	unclassified(100)	unclassified(100)	Firmicutes(100)	HP3GV5402H0MCV
Otu220	0	0	0	0	0	0	0.078064	0	0.262238	0	0	0	0	0	0	0	0	0	0	0	0	0	0	0	0	0	0	0	0	0	0	0	0	0	0	0	0	0	0	0	4		Coprococcus(60)	Coprococcus(75)	Lachnospiraceae(100)	Clostridiales(100)	Clostridia(100)	Firmicutes(100)	HP3GV5401EAHLX
Otu221	0	0	0	0	0	0	0	0	0	0	0	0	0	0	0	0	0	0	0	0	0.295276	0	0	0	0	0	0	0	0	0	0	0	0	0	0	0	0.0476644	0	0	0	4		unclassified	Lachnospiracea_incertae_sedis(100)	Lachnospiraceae(100)	Clostridiales(100)	Clostridia(100)	Firmicutes(100)	HOVG2Z401A6WRK
Otu222	0	0	0	0	0	0	0.234192	0	0.0874126	0	0	0	0	0	0	0	0	0	0	0	0	0	0	0	0	0	0	0	0	0	0	0	0	0	0	0	0	0	0	0	4		Blautia(91)	unclassified(75)	Lachnospiraceae(100)	Clostridiales(100)	Clostridia(100)	Firmicutes(100)	HP3GV5402G2P52
Otu223	0	0	0	0	0.167084	0	0	0	0	0	0	0	0	0	0	0	0	0	0	0	0	0	0	0	0	0	0	0	0	0	0	0	0	0	0	0	0	0	0	0	2		Clostridium_XlVb(51)	Clostridium_XlVb(100)	Lachnospiraceae(100)	Clostridiales(100)	Clostridia(100)	Firmicutes(100)	HOVG2Z401ESNIV
Otu224	0	0	0	0	0	0	0	0	0	0	0	0	0	0	0.0556483	0	0	0	0	0.0543183	0	0	0	0	0	0	0	0	0	0	0	0	0	0	0	0	0	0	0	0	2		Hydrogenoanaerobacterium(97)	Hydrogenoanaerobacterium(100)	Ruminococcaceae(100)	Clostridiales(100)	Clostridia(100)	Firmicutes(100)	HP3GV5402HXXMJ
Otu225	0	0	0	0	0	0	0	0	0	0	0	0	0	0	0	0	0	0	0	0	0	0	0	0	0	0	0	0	0	0	0	0	0	0	0	0	0	0	0	0.135808	3		Neisseria(89)	Neisseria(100)	Neisseriaceae(100)	Neisseriales(100)	Betaproteobacteria(100)	Proteobacteria(100)	HP3GV5402GX2H9
Otu226	0	0	0	0	0	0	0	0	0	0	0	0	0	0	0.111297	0	0.0356125	0	0	0	0	0	0	0	0	0	0	0	0	0	0	0	0	0	0	0	0	0	0	0	3		unclassified	unclassified(100)	unclassified(100)	Clostridiales(100)	Clostridia(100)	Firmicutes(100)	HOVG2Z401CF4H6
Otu227	0	0	0.0795229	0	0	0	0	0	0.0874126	0	0	0	0	0	0	0	0	0	0	0	0	0	0	0	0	0	0	0	0	0	0	0	0	0	0	0	0	0	0	0	3		unclassified	unclassified(100)	unclassified(100)	Clostridiales(100)	Clostridia(100)	Firmicutes(100)	HP3GV5402H724E
Otu228	0	0	0	0	0	0	0.078064	0	0.0874126	0	0	0	0	0	0	0	0.0356125	0	0	0	0	0	0	0	0	0	0	0	0	0	0	0	0	0	0	0	0	0	0	0	3		Oscillibacter(93)	Oscillibacter(100)	Ruminococcaceae(100)	Clostridiales(100)	Clostridia(100)	Firmicutes(100)	HOVG2Z401EROIS
Otu229	0.0618429	0	0.0397614	0	0	0	0	0	0	0	0	0	0	0	0	0	0	0	0	0	0	0	0	0	0	0	0	0	0	0	0	0	0	0	0	0	0	0	0	0	2		Coprobacillus(56)	unclassified(100)	unclassified(100)	unclassified(100)	unclassified(100)	unclassified(100)	HOVG2Z401ATSU7
Otu230	0.0618429	0	0.0795229	0	0	0	0	0	0	0	0	0	0	0	0	0	0	0	0	0	0	0	0	0	0	0	0	0	0	0	0	0	0	0	0	0	0	0	0	0	3		Victivallis(50)	unclassified(100)	unclassified(100)	unclassified(100)	unclassified(100)	unclassified(100)	HOVG2Z401DKQ5D
Otu231	0.0618429	0	0	0	0	0	0	0	0	0	0	0	0	0	0	0	0	0	0	0	0	0	0	0	0	0	0	0	0	0	0	0.0402091	0	0	0	0	0	0	0	0	2		Collinsella(100)	Collinsella(100)	Coriobacteriaceae(100)	Coriobacteriales(100)	Actinobacteria(100)	Actinobacteria(100)	HP3GV5401BMHKX
Otu232	0	0	0	0	0	0	0	0	0	0.182648	0	0	0	0	0	0	0	0	0	0	0	0	0	0	0	0	0	0	0	0	0	0	0	0	0	0	0	0	0	0	2		Lachnospiracea_incertae_sedis(92)	unclassified(100)	Lachnospiraceae(100)	Clostridiales(100)	Clostridia(100)	Firmicutes(100)	HP3GV5402H9HBV
Otu233	0.0618429	0	0.0795229	0	0	0	0	0	0	0	0	0	0	0	0	0	0	0	0	0	0	0	0	0	0	0	0	0	0	0	0	0	0	0	0	0	0	0	0	0	3		unclassified	unclassified(100)	unclassified(100)	Clostridiales(100)	Clostridia(100)	Firmicutes(100)	HOVG2Z401ATOIR
Otu234	0	0	0	0	0	0	0	0	0	0	0	0.263852	0	0.546448	0	0	0	0.130039	0	0	0	0	0	0	0	0	0	0	0	0	0	0	0	0	0	0	0	0	0	0	3		Microbacterium(100)	Microbacterium(100)	Microbacteriaceae(100)	Actinomycetales(100)	Actinobacteria(100)	Actinobacteria(100)	HOVG2Z401AV8W0
Otu235	0	0	0.0397614	0.175439	0	0	0	0.134409	0	0	0	0	0	0	0	0	0	0	0	0	0	0	0	0	0	0	0	0	0	0	0	0	0	0	0	0	0	0	0	0	3		unclassified	unclassified(100)	unclassified(100)	unclassified(100)	unclassified(100)	Firmicutes(100)	HOVG2Z401CDA3H
Otu236	0	0	0	0	0	0	0	0	0.262238	0	0	0	0	0	0	0	0	0	0	0	0	0	0	0	0	0	0	0	0	0	0	0	0	0	0	0	0	0	0	0	3		unclassified	unclassified(100)	unclassified(100)	unclassified(100)	unclassified(100)	Firmicutes(100)	HOVG2Z401B5JYT
Otu237	0	0	0	0	0	0	0	0	0.0874126	0	0	0	0	0	0	0	0	0	0	0	0.0984252	0	0	0	0	0	0	0	0	0	0	0	0	0	0	0	0.0476644	0	0	0	3		Lachnospiracea_incertae_sedis(63)	unclassified(100)	Lachnospiraceae(100)	Clostridiales(100)	Clostridia(100)	Firmicutes(100)	HP3GV5402GLK1I
Otu238	0	0	0	0	0	0	0	0	0	0	0	0	0	0	0	0	0	0	0	0	0	0	0	0	0	0	0	0	0	0	0	0	0	0.212615	0	0	0	0	0	0	3		unclassified	unclassified(100)	Lachnospiraceae(100)	Clostridiales(100)	Clostridia(100)	Firmicutes(100)	HOVG2Z401BZXU2
Otu239	0	0	0	0	0	0	0	0	0	0	0	0	0.0650195	0	0	0	0.0356125	0	0	0	0.0984252	0	0	0	0	0	0	0	0	0	0	0	0	0	0	0	0	0	0	0	3		Roseburia(93)	unclassified(67)	Lachnospiraceae(100)	Clostridiales(100)	Clostridia(100)	Firmicutes(100)	HP3GV5401BEYJA
Otu240	0	0	0	0	0	0	0.078064	0	0.174825	0	0	0	0	0	0	0	0	0	0	0	0	0	0	0	0	0	0	0	0	0	0	0	0	0	0	0	0	0	0	0	3		Coprococcus(51)	Coprococcus(100)	Lachnospiraceae(100)	Clostridiales(100)	Clostridia(100)	Firmicutes(100)	HOVG2Z401CO151
Otu241	0	0	0	0	0	0	0	0	0	0	0	0	0	0	0	0	0	0	0	0	0	0	0	0.0735835	0	0	0	0	0.102564	0	0	0	0	0	0	0	0	0	0	0	2		Veillonella(100)	Veillonella(100)	Veillonellaceae(100)	Selenomonadales(100)	Negativicutes(100)	Firmicutes(100)	HP3GV5402IDUUX
Otu242	0	0	0	0	0.0835422	0	0	0	0	0.0913242	0	0	0.0650195	0	0	0	0	0	0	0	0	0	0	0	0	0	0	0	0	0	0	0	0	0	0	0	0	0	0	0	3		Parabacteroides(94)	Bacteroides(67)	Bacteroidaceae(67)	Bacteroidales(100)	Bacteroidia(100)	Bacteroidetes(100)	HOVG2Z401A3S6U
Otu243	0	0	0	0	0	0	0	0	0	0	0	0	0	0	0	0	0	0	0	0	0	0	0	0.0735835	0	0	0	0	0	0	0	0	0	0	0	0	0	0	0	0	1		Flavonifractor(77)	Flavonifractor(100)	Ruminococcaceae(100)	Clostridiales(100)	Clostridia(100)	Firmicutes(100)	HP3GV5402GDE42
Otu244	0	0	0	0	0	0	0	0	0	0	0	0	0	0	0	0	0.0356125	0	0	0	0	0	0	0	0	0	0	0	0	0.189753	0	0	0	0	0	0	0	0	0	0	2		Roseburia(69)	Ruminococcus(100)	Ruminococcaceae(100)	Clostridiales(100)	Clostridia(100)	Firmicutes(100)	HOVG2Z401AS32W
Otu245	0	0	0	0	0	0	0	0	0	0	0	0	0	0	0	0	0	0	0	0	0	0	0	0	0.0513875	0	0	0	0	0	0	0	0	0	0	0	0	0	0	0	1		Gordonibacter(100)	Gordonibacter(100)	Coriobacteriaceae(100)	Coriobacteriales(100)	Actinobacteria(100)	Actinobacteria(100)	HOVG2Z401BUBC3
Otu246	0	0	0	0	0	0	0	0	0	0	0	0	0	0	0	0	0	0	0.0552181	0	0	0	0	0	0	0	0	0	0.102564	0	0	0	0	0	0	0	0	0	0	0	2		Lachnospiracea_incertae_sedis(86)	Lachnospiracea_incertae_sedis(100)	Lachnospiraceae(100)	Clostridiales(100)	Clostridia(100)	Firmicutes(100)	HP3GV5401CSZWZ
Otu247	0	0	0.0795229	0	0	0	0	0	0	0	0	0	0	0	0	0	0	0	0	0	0	0	0	0	0	0	0	0	0	0	0	0	0	0	0	0	0	0	0	0	2		unclassified	unclassified(100)	Lachnospiraceae(100)	Clostridiales(100)	Clostridia(100)	Firmicutes(100)	HOVG2Z401CDPAS
Otu249	0	0	0.0795229	0	0	0	0	0	0	0	0	0	0	0	0	0	0	0	0	0	0	0	0	0	0	0	0	0	0	0	0	0	0	0	0	0	0	0	0	0	2		Rikenella(78)	Rikenella(100)	Rikenellaceae(100)	Bacteroidales(100)	Bacteroidia(100)	Bacteroidetes(100)	HOVG2Z401EDK6T
Otu250	0	0	0.0795229	0	0	0	0	0	0	0	0	0	0	0	0	0	0	0	0	0	0	0	0	0	0	0	0	0	0	0	0	0	0	0	0	0	0	0	0	0	2		unclassified	unclassified(100)	unclassified(100)	unclassified(100)	unclassified(100)	unclassified(100)	HOVG2Z401C9BZB
Otu251	0	0	0.0795229	0	0	0	0	0	0	0	0	0	0	0	0	0	0	0	0	0	0	0	0	0	0	0	0	0	0	0	0	0	0	0	0	0	0	0	0	0	2		unclassified	Coprobacillus(100)	Erysipelotrichaceae(100)	Erysipelotrichales(100)	Erysipelotrichia(100)	Firmicutes(100)	HOVG2Z401B00J1
Otu253	0	0	0	0	0	0	0	0	0	0	0	0	0	0	0	0	0	0	0	0	0	0.438596	0	0	0	0	0	0	0	0	0	0	0	0	0	0	0.0476644	0	0	0	2		Anaerovorax(74)	Anaerovorax(100)	Clostridiales_Incertae_Sedis_XIII(100)	Clostridiales(100)	Clostridia(100)	Firmicutes(100)	HOVG2Z401A2MHG
Otu254	0	0	0	0	0	0	0	0	0	0	0	0	0	0	0	0	0	0	0	0	0	0	0.274725	0	0	0	0	0	0	0	0	0	0	0	0	0	0	0	0	0	2		unclassified	unclassified(100)	Erysipelotrichaceae(100)	Erysipelotrichales(100)	Erysipelotrichia(100)	Firmicutes(100)	HP3GV5401CNDLH
Otu255	0.0618429	0	0.0397614	0	0	0	0	0	0	0	0	0	0	0	0	0	0	0	0	0	0	0	0	0	0	0	0	0	0	0	0	0	0	0	0	0	0	0	0	0	2		unclassified	unclassified(100)	unclassified(100)	unclassified(100)	unclassified(100)	Firmicutes(100)	HOVG2Z401BYS2B
Otu257	0	0	0	0	0	0	0	0	0.0874126	0.0913242	0	0	0	0	0	0	0	0	0	0	0	0	0	0	0	0	0	0	0	0	0	0	0	0	0	0	0	0	0	0	2		unclassified	unclassified(100)	unclassified(100)	Clostridiales(100)	Clostridia(100)	Firmicutes(100)	HP3GV5401DO7IH
Otu258	0	0	0	0	0	0	0	0	0	0	0	0	0	0	0	0	0	0	0	0	0	0	0	0.147167	0	0	0	0	0	0	0	0	0	0	0	0	0	0	0	0	2		Acetanaerobacterium(56)	unclassified(100)	Ruminococcaceae(100)	Clostridiales(100)	Clostridia(100)	Firmicutes(100)	HOVG2Z401DUA44
Otu259	0	0	0	0	0	0	0	0	0	0	0	0	0	0	0	0	0	0	0	0	0	0	0	0.147167	0	0	0	0	0	0	0	0	0	0	0	0	0	0	0	0	2		unclassified	Guggenheimella(100)	Clostridiales_Incertae_Sedis_XII(100)	Clostridiales(100)	Clostridia(100)	Firmicutes(100)	HOVG2Z401AE1RP
Otu260	0	0	0	0	0	0	0	0	0	0	0	0	0	0	0	0	0	0	0	0	0	0	0	0	0	0	0	0	0	0	0	0	0	0	0	0	0.0476644	0	0	0	1		unclassified	unclassified(100)	Coriobacteriaceae(100)	Coriobacteriales(100)	Actinobacteria(100)	Actinobacteria(100)	HOVG2Z401DOGSW
Otu261	0	0	0.0397614	0	0.0835422	0	0	0	0	0	0	0	0	0	0	0	0	0	0	0	0	0	0	0	0	0	0	0	0	0	0	0	0	0	0	0	0	0	0	0	2		unclassified	unclassified(100)	Ruminococcaceae(100)	Clostridiales(100)	Clostridia(100)	Firmicutes(100)	HP3GV5401DY1LI
Otu262	0	0	0	0	0	0	0	0	0	0	0	0	0	0	0	0	0	0	0	0	0	0	0	0	0.0513875	0	0	0	0	0	0	0	0	0	0	0	0	0	0	0	1		unclassified	unclassified(100)	Ruminococcaceae(100)	Clostridiales(100)	Clostridia(100)	Firmicutes(100)	HOVG2Z401DS3CF
Otu263	0	0	0	0	0	0	0	0	0.0874126	0.0913242	0	0	0	0	0	0	0	0	0	0	0	0	0	0	0	0	0	0	0	0	0	0	0	0	0	0	0	0	0	0	2		unclassified	unclassified(100)	unclassified(100)	Clostridiales(100)	Clostridia(100)	Firmicutes(100)	HOVG2Z401B901M
Otu264	0	0	0	0	0	0	0	0	0	0	0	0	0	0	0	0	0.0712251	0	0	0	0	0	0	0	0	0	0	0	0	0	0	0	0	0	0	0	0	0	0	0	2		Blautia(99)	Blautia(100)	Lachnospiraceae(100)	Clostridiales(100)	Clostridia(100)	Firmicutes(100)	HOVG2Z401BMCK6
Otu266	0	0	0	0	0	0	0	0	0	0	0	0	0	0	0	0	0.0356125	0	0.0552181	0	0	0	0	0	0	0	0	0	0	0	0	0	0	0	0	0	0	0	0	0	2		Lachnospiracea_incertae_sedis(84)	unclassified(100)	Lachnospiraceae(100)	Clostridiales(100)	Clostridia(100)	Firmicutes(100)	HP3GV5402HREFB
Otu267	0	0	0	0	0	0	0	0	0	0	0	0	0.0650195	0	0	0	0	0	0	0.0543183	0	0	0	0	0	0	0	0	0	0	0	0	0	0	0	0	0	0	0	0	2		unclassified	unclassified(100)	Ruminococcaceae(100)	Clostridiales(100)	Clostridia(100)	Firmicutes(100)	HOVG2Z401D2GI7
Otu268	0	0	0.0397614	0	0.0835422	0	0	0	0	0	0	0	0	0	0	0	0	0	0	0	0	0	0	0	0	0	0	0	0	0	0	0	0	0	0	0	0	0	0	0	2		unclassified	unclassified	unclassified	unclassified	unclassified	Firmicutes(100)	HOVG2Z401C7YRE
Otu269	0	0	0	0	0	0	0	0	0	0	0	0.527704	0	0	0	0	0	0	0	0	0	0	0	0	0	0	0	0	0	0	0	0	0	0	0	0	0	0	0	0	2		unclassified	unclassified(100)	Lachnospiraceae(100)	Clostridiales(100)	Clostridia(100)	Firmicutes(100)	HOVG2Z401D1XH5
Otu270	0	0	0	0	0	0	0	0	0	0	0	0	0	0	0	0	0	0	0	0	0	0.438596	0	0	0	0	0	0	0	0	0	0	0	0	0	0	0	0	0	0	1		Bilophila(100)	Bilophila(100)	Desulfovibrionaceae(100)	Desulfovibrionales(100)	Deltaproteobacteria(100)	Proteobacteria(100)	HOVG2Z401AK7CJ
Otu271	0.123686	0	0	0	0	0	0	0	0	0	0	0	0	0	0	0	0	0	0	0	0	0	0	0	0	0	0	0	0	0	0	0	0	0	0	0	0	0	0	0	2		unclassified	unclassified(100)	unclassified(100)	unclassified(100)	unclassified(100)	unclassified(100)	HOVG2Z401CDTVZ
Otu272	0	0	0	0	0	0	0	0	0	0	0	0	0	0	0	0	0	0	0	0	0	0	0	0	0	0	0	0	0	0	0.0831255	0	0	0	0	0	0	0	0.0566572	0	2		Barnesiella(61)	unclassified	Porphyromonadaceae(100)	Bacteroidales(100)	Bacteroidia(100)	Bacteroidetes(100)	HP3GV5402IJ3YB
Otu273	0.123686	0	0	0	0	0	0	0	0	0	0	0	0	0	0	0	0	0	0	0	0	0	0	0	0	0	0	0	0	0	0	0	0	0	0	0	0	0	0	0	2		unclassified	unclassified(100)	unclassified(100)	unclassified(100)	unclassified(100)	Firmicutes(100)	HOVG2Z401COST1
Otu274	0	0	0	0	0	0	0	0	0	0	0	0	0	0	0.0556483	0	0.0356125	0	0	0	0	0	0	0	0	0	0	0	0	0	0	0	0	0	0	0	0	0	0	0	2		Blautia(94)	Lachnospiracea_incertae_sedis(100)	Lachnospiraceae(100)	Clostridiales(100)	Clostridia(100)	Firmicutes(100)	HOVG2Z401AUIUE
Otu275	0.123686	0	0	0	0	0	0	0	0	0	0	0	0	0	0	0	0	0	0	0	0	0	0	0	0	0	0	0	0	0	0	0	0	0	0	0	0	0	0	0	2		unclassified	Clostridium_XlVa(100)	Lachnospiraceae(100)	Clostridiales(100)	Clostridia(100)	Firmicutes(100)	HOVG2Z401EAL9D
Otu276	0.0618429	0	0	0.175439	0	0	0	0	0	0	0	0	0	0	0	0	0	0	0	0	0	0	0	0	0	0	0	0	0	0	0	0	0	0	0	0	0	0	0	0	2		unclassified	unclassified(100)	Erysipelotrichaceae(100)	Erysipelotrichales(100)	Erysipelotrichia(100)	Firmicutes(100)	HP3GV5401EPTPT
Otu277	0	0	0	0	0	0	0	0	0	0	0	0	0	0	0	0	0.0356125	0	0.0552181	0	0	0	0	0	0	0	0	0	0	0	0	0	0	0	0	0	0	0	0	0	2		unclassified	unclassified(100)	Lachnospiraceae(100)	Clostridiales(100)	Clostridia(100)	Firmicutes(100)	HOVG2Z401DFXSO
Otu278	0.0618429	0	0.0397614	0	0	0	0	0	0	0	0	0	0	0	0	0	0	0	0	0	0	0	0	0	0	0	0	0	0	0	0	0	0	0	0	0	0	0	0	0	2		unclassified	unclassified(100)	unclassified(100)	unclassified(100)	unclassified(100)	Firmicutes(100)	HP3GV5401COWJ5
Otu279	0.0618429	0	0	0.175439	0	0	0	0	0	0	0	0	0	0	0	0	0	0	0	0	0	0	0	0	0	0	0	0	0	0	0	0	0	0	0	0	0	0	0	0	2		unclassified	unclassified	unclassified	unclassified	unclassified	Firmicutes(100)	HOVG2Z401ALL04
Otu280	0	0	0	0	0	0	0.156128	0	0	0	0	0	0	0	0	0	0	0	0	0	0	0	0	0	0	0	0	0	0	0	0	0	0	0	0	0	0	0	0	0	2		unclassified	Roseburia(100)	Lachnospiraceae(100)	Clostridiales(100)	Clostridia(100)	Firmicutes(100)	HOVG2Z401AHEW8
Otu281	0	0	0	0	0	0	0	0	0	0	0	0	0	0	0	0	0	0	0.0552181	0	0	0	0	0	0	0	0	0	0	0	0	0	0	0	0	0	0.0476644	0	0	0	2		unclassified	unclassified(100)	unclassified(100)	Clostridiales(100)	Clostridia(100)	Firmicutes(100)	HOVG2Z401EQRUO
Otu282	0	0	0	0	0	0	0	0	0	0	0	0.263852	0	0	0	0	0	0	0	0	0	0	0	0	0	0	0	0	0	0	0	0	0	0	0	0	0.0476644	0	0	0	2		unclassified	unclassified(100)	Veillonellaceae(100)	Selenomonadales(100)	Negativicutes(100)	Firmicutes(100)	HOVG2Z401BBY3K
Otu283	0	0	0	0.175439	0	0	0	0	0	0	0	0.263852	0	0	0	0	0	0	0	0	0	0	0	0	0	0	0	0	0	0	0	0	0	0	0	0	0	0	0	0	2		Clostridium_IV(68)	Ethanoligenens(100)	Ruminococcaceae(100)	Clostridiales(100)	Clostridia(100)	Firmicutes(100)	HOVG2Z401DU6C0
Otu284	0	0	0	0	0	0	0	0	0	0	0	0	0	0	0	0	0	0	0	0	0	0	0	0	0	0	0	0	0	0	0	0	0	0	0	0	0.0476644	0	0	0	1		Ruminococcus(52)	unclassified	Ruminococcaceae(100)	Clostridiales(100)	Clostridia(100)	Firmicutes(100)	HP3GV5401APQ0V
Otu285	0	0	0	0.175439	0	0	0	0	0	0	0	0	0	0	0	0	0	0	0	0	0	0	0	0	0	0	0	0	0	0	0	0	0	0	0	0	0	0	0	0	1		unclassified	unclassified(100)	unclassified(100)	Clostridiales(100)	Clostridia(100)	Firmicutes(100)	HP3GV5402JN1J8
Otu286	0.0618429	0	0	0	0	0	0	0	0.0874126	0	0	0	0	0	0	0	0	0	0	0	0	0	0	0	0	0	0	0	0	0	0	0	0	0	0	0	0	0	0	0	2		unclassified	unclassified(100)	Ruminococcaceae(100)	Clostridiales(100)	Clostridia(100)	Firmicutes(100)	HP3GV5401A0WFR
Otu287	0	0	0	0	0	0	0	0	0	0	0	0	0.0650195	0	0.0556483	0	0	0	0	0	0	0	0	0	0	0	0	0	0	0	0	0	0	0	0	0	0	0	0	0	2		unclassified	unclassified(100)	Coriobacteriaceae(100)	Coriobacteriales(100)	Actinobacteria(100)	Actinobacteria(100)	HOVG2Z401D2SWS
Otu288	0.0618429	0	0.0397614	0	0	0	0	0	0	0	0	0	0	0	0	0	0	0	0	0	0	0	0	0	0	0	0	0	0	0	0	0	0	0	0	0	0	0	0	0	2		unclassified	unclassified(100)	unclassified(100)	unclassified(100)	unclassified(100)	unclassified(100)	HOVG2Z401CWLJS
Otu289	0	0	0.0397614	0	0	0	0	0	0	0	0	0	0	0	0	0	0	0	0	0	0	0	0	0	0	0	0	0	0	0	0	0	0	0	0	0	0	0	0	0	1		unclassified	unclassified(100)	unclassified(100)	unclassified(100)	unclassified(100)	Firmicutes(100)	HP3GV5402F6BHQ
Otu292	0	0	0	0	0	0	0	0	0	0	0	0	0.0650195	0	0	0	0	0	0	0	0	0	0	0	0	0	0	0	0	0	0	0	0	0	0	0	0	0	0	0	1		Gracilibacter(65)	unclassified(100)	unclassified(100)	Clostridiales(100)	Clostridia(100)	Firmicutes(100)	HOVG2Z401CRXB2
Otu293	0	0	0	0	0	0	0	0	0	0	0	0	0	0	0	0	0	0	0	0.0543183	0	0	0	0	0	0	0	0	0	0	0	0	0	0	0	0	0	0	0	0	1		Anaerofustis(100)	Anaerofustis(100)	Eubacteriaceae(100)	Clostridiales(100)	Clostridia(100)	Firmicutes(100)	HOVG2Z401ATY8V
Otu294	0	0	0	0	0	0	0	0	0	0	0	0	0	0	0	0	0	0	0.0552181	0	0	0	0	0	0	0	0	0	0	0	0	0	0	0	0	0	0	0	0	0	1		Lachnospiracea_incertae_sedis(71)	Lachnospiracea_incertae_sedis(100)	Lachnospiraceae(100)	Clostridiales(100)	Clostridia(100)	Firmicutes(100)	HP3GV5401EGL3H
Otu295	0	0	0	0	0	0	0	0	0	0	0	0	0	0	0	0	0	0	0	0	0	0	0	0	0	0	0	0	0	0	0	0	0	0	0	0	0	0	0.0566572	0	1		unclassified	Anaerovorax(100)	Clostridiales_Incertae_Sedis_XIII(100)	Clostridiales(100)	Clostridia(100)	Firmicutes(100)	HOVG2Z401DMUK9
Otu296	0	0	0	0	0	0	0	0	0	0	0	0	0	0	0	0	0	0	0	0	0	0	0	0	0	0	0	0	0	0	0	0	0	0	0	0	0	0	0.0566572	0	1		unclassified	unclassified(100)	Ruminococcaceae(100)	Clostridiales(100)	Clostridia(100)	Firmicutes(100)	HOVG2Z401C1F63
Otu297	0	0	0	0.175439	0	0	0	0	0	0	0	0	0	0	0	0	0	0	0	0	0	0	0	0	0	0	0	0	0	0	0	0	0	0	0	0	0	0	0	0	1		Anaerofustis(76)	Anaerofustis(100)	Eubacteriaceae(100)	Clostridiales(100)	Clostridia(100)	Firmicutes(100)	HOVG2Z401DZV2S
Otu298	0	0	0.0397614	0	0	0	0	0	0	0	0	0	0	0	0	0	0	0	0	0	0	0	0	0	0	0	0	0	0	0	0	0	0	0	0	0	0	0	0	0	1		Gracilibacter(53)	unclassified(100)	unclassified(100)	Clostridiales(100)	Clostridia(100)	Firmicutes(100)	HP3GV5401DHA2U
Otu300	0	0	0	0	0	0	0	0	0	0	0	0	0	0	0	0	0	0	0	0	0	0.438596	0	0	0	0	0	0	0	0	0	0	0	0	0	0	0	0	0	0	1		Lachnospiracea_incertae_sedis(86)	Lachnospiracea_incertae_sedis(100)	Lachnospiraceae(100)	Clostridiales(100)	Clostridia(100)	Firmicutes(100)	HP3GV5401CXM1M
Otu301	0	0	0	0	0	0	0	0	0.0874126	0	0	0	0	0	0	0	0	0	0	0	0	0	0	0	0	0	0	0	0	0	0	0	0	0	0	0	0	0	0	0	1		Asteroleplasma(88)	Asteroleplasma(100)	Anaeroplasmataceae(100)	Anaeroplasmatales(100)	Mollicutes(100)	Tenericutes(100)	HOVG2Z401BMIR4
Otu302	0	0	0	0	0	0	0	0	0	0	0	0	0	0	0.0556483	0	0	0	0	0	0	0	0	0	0	0	0	0	0	0	0	0	0	0	0	0	0	0	0	0	1		unclassified	unclassified(100)	unclassified(100)	Clostridiales(100)	Clostridia(100)	Firmicutes(100)	HOVG2Z401DQPL6
Otu303	0	0	0	0	0	0	0	0	0.0874126	0	0	0	0	0	0	0	0	0	0	0	0	0	0	0	0	0	0	0	0	0	0	0	0	0	0	0	0	0	0	0	1		unclassified	Lachnospiracea_incertae_sedis(100)	Lachnospiraceae(100)	Clostridiales(100)	Clostridia(100)	Firmicutes(100)	HOVG2Z401B1OI9
Otu304	0	0	0	0	0	0	0	0	0	0	0	0	0	0	0	0	0	0	0	0	0	0	0	0	0	0	0	0	0	0	0	0.0402091	0	0	0	0	0	0	0	0	1		unclassified	Subdoligranulum(100)	Ruminococcaceae(100)	Clostridiales(100)	Clostridia(100)	Firmicutes(100)	HP3GV5402I95RT
Otu305	0	0	0	0	0.0835422	0	0	0	0	0	0	0	0	0	0	0	0	0	0	0	0	0	0	0	0	0	0	0	0	0	0	0	0	0	0	0	0	0	0	0	1		unclassified	unclassified(100)	unclassified(100)	Clostridiales(100)	Clostridia(100)	Firmicutes(100)	HOVG2Z401AM46F
Otu306	0	0	0	0	0	0	0	0	0	0	0	0	0	0	0	0	0	0	0	0	0	0	0	0	0	0	0	0	0	0	0	0.0402091	0	0	0	0	0	0	0	0	1		Lactobacillus(97)	Lactobacillus(100)	Lactobacillaceae(100)	Lactobacillales(100)	Bacilli(100)	Firmicutes(100)	HP3GV5402HGUTD
Otu307	0	0	0	0	0	0	0	0	0	0	0	0	0	0	0	0	0	0	0.0552181	0	0	0	0	0	0	0	0	0	0	0	0	0	0	0	0	0	0	0	0	0	1		unclassified	unclassified(100)	Lachnospiraceae(100)	Clostridiales(100)	Clostridia(100)	Firmicutes(100)	HP3GV5402I5JGN
Otu308	0	0	0	0	0	0	0	0	0	0	0	0	0	0	0	0	0	0	0.0552181	0	0	0	0	0	0	0	0	0	0	0	0	0	0	0	0	0	0	0	0	0	1		unclassified	unclassified(100)	unclassified(100)	Clostridiales(100)	Clostridia(100)	Firmicutes(100)	HP3GV5402HJG7Y
Otu310	0	0	0	0	0	0	0	0	0	0	0	0	0	0	0	0	0	0	0	0	0	0	0	0.0735835	0	0	0	0	0	0	0	0	0	0	0	0	0	0	0	0	1		unclassified	unclassified(100)	Lachnospiraceae(100)	Clostridiales(100)	Clostridia(100)	Firmicutes(100)	HOVG2Z401DVM66
Otu311	0	0	0	0	0	0	0	0	0	0	0	0	0	0	0	0	0	0	0	0	0	0	0	0	0	0	0	0	0	0	0	0.0402091	0	0	0	0	0	0	0	0	1		unclassified	unclassified(100)	Lachnospiraceae(100)	Clostridiales(100)	Clostridia(100)	Firmicutes(100)	HOVG2Z401DTXWB
Otu312	0	0	0	0	0	0	0	0	0	0	0	0	0	0	0	0	0	0	0	0	0	0	0	0.0735835	0	0	0	0	0	0	0	0	0	0	0	0	0	0	0	0	1		unclassified	unclassified(100)	Lachnospiraceae(100)	Clostridiales(100)	Clostridia(100)	Firmicutes(100)	HOVG2Z401EKWEH
Otu314	0	0	0	0	0	0	0.078064	0	0	0	0	0	0	0	0	0	0	0	0	0	0	0	0	0	0	0	0	0	0	0	0	0	0	0	0	0	0	0	0	0	1		unclassified	unclassified(100)	Lachnospiraceae(100)	Clostridiales(100)	Clostridia(100)	Firmicutes(100)	HOVG2Z401A53MW
Otu316	0	0	0	0	0	0	0	0	0	0.0913242	0	0	0	0	0	0	0	0	0	0	0	0	0	0	0	0	0	0	0	0	0	0	0	0	0	0	0	0	0	0	1		unclassified	unclassified(100)	Veillonellaceae(100)	Selenomonadales(100)	Negativicutes(100)	Firmicutes(100)	HP3GV5402HBKWE
Otu317	0	0	0	0	0	0	0	0	0	0	0	0	0	0	0.0556483	0	0	0	0	0	0	0	0	0	0	0	0	0	0	0	0	0	0	0	0	0	0	0	0	0	1		Pseudoflavonifractor(71)	Alistipes(100)	Rikenellaceae(100)	Bacteroidales(100)	Bacteroidia(100)	Bacteroidetes(100)	HP3GV5401CY73J
Otu318	0	0	0	0	0	0	0.078064	0	0	0	0	0	0	0	0	0	0	0	0	0	0	0	0	0	0	0	0	0	0	0	0	0	0	0	0	0	0	0	0	0	1		Coprococcus(91)	Lachnospiracea_incertae_sedis(100)	Lachnospiraceae(100)	Clostridiales(100)	Clostridia(100)	Firmicutes(100)	HOVG2Z401AEJ7R
Otu319	0	0	0	0	0	0	0	0	0	0	0	0	0	0	0	0	0	0	0	0	0	0	0	0	0	0	0	0	0	0	0	0.0402091	0	0	0	0	0	0	0	0	1		Clostridium_XlVb(68)	Clostridium_XlVb(100)	Lachnospiraceae(100)	Clostridiales(100)	Clostridia(100)	Firmicutes(100)	HOVG2Z401C6D16
Otu320	0	0	0	0.175439	0	0	0	0	0	0	0	0	0	0	0	0	0	0	0	0	0	0	0	0	0	0	0	0	0	0	0	0	0	0	0	0	0	0	0	0	1		unclassified	unclassified(100)	unclassified(100)	Clostridiales(100)	Clostridia(100)	Firmicutes(100)	HP3GV5402F6RO7
Otu322	0	0	0	0	0	0	0	0	0	0	0	0	0	0	0.0556483	0	0	0	0	0	0	0	0	0	0	0	0	0	0	0	0	0	0	0	0	0	0	0	0	0	1		unclassified	unclassified(100)	Lachnospiraceae(100)	Clostridiales(100)	Clostridia(100)	Firmicutes(100)	HP3GV5402GSVGM
Otu323	0	0	0	0	0	0	0	0	0	0	0	0	0	0	0	0	0	0	0	0	0	0	0.137363	0	0	0	0	0	0	0	0	0	0	0	0	0	0	0	0	0	1		unclassified	Saccharofermentans(100)	Ruminococcaceae(100)	Clostridiales(100)	Clostridia(100)	Firmicutes(100)	HOVG2Z401A12VU
Otu324	0	0	0	0	0	0	0	0	0	0	0	0	0	0.546448	0	0	0	0	0	0	0	0	0	0	0	0	0	0	0	0	0	0	0	0	0	0	0	0	0	0	1		Clostridium_sensu_stricto(99)	Clostridium_sensu_stricto(100)	Clostridiaceae_1(100)	Clostridiales(100)	Clostridia(100)	Firmicutes(100)	HP3GV5402HOKCY
Otu325	0	0	0	0	0	0	0	0	0	0	0	0	0	0	0	0	0	0	0	0	0	0	0	0	0	0	0	0	0.102564	0	0	0	0	0	0	0	0	0	0	0	1		unclassified	unclassified(100)	Lachnospiraceae(100)	Clostridiales(100)	Clostridia(100)	Firmicutes(100)	HOVG2Z401BFB15
Otu326	0	0	0	0	0	0	0	0	0	0	0	0	0	0	0	0	0	0	0	0	0	0	0	0	0	0	0	0	0	0	0	0	0	0	0.0572082	0	0	0	0	0	1		Lachnospiracea_incertae_sedis(86)	Lachnospiracea_incertae_sedis(100)	Lachnospiraceae(100)	Clostridiales(100)	Clostridia(100)	Firmicutes(100)	HOVG2Z401DXLF1
Otu327	0	0	0	0	0	0	0	0	0	0	0	0	0	0	0	0	0	0	0	0	0	0	0	0	0	0	0	0	0.102564	0	0	0	0	0	0	0	0	0	0	0	1		unclassified	unclassified(100)	Lachnospiraceae(100)	Clostridiales(100)	Clostridia(100)	Firmicutes(100)	HOVG2Z401BZIMD
Otu330	0	0	0	0	0	0	0	0	0	0	0	0	0	0	0	0	0	0	0	0	0	0	0	0	0	0	0	0	0	0	0	0	0.0552792	0	0	0	0	0	0	0	1		Subdoligranulum(100)	Subdoligranulum(100)	Ruminococcaceae(100)	Clostridiales(100)	Clostridia(100)	Firmicutes(100)	HP3GV5402HXGE2
Otu331	0	0	0	0	0	0	0.078064	0	0	0	0	0	0	0	0	0	0	0	0	0	0	0	0	0	0	0	0	0	0	0	0	0	0	0	0	0	0	0	0	0	1		Lachnospiracea_incertae_sedis(64)	unclassified(100)	Lachnospiraceae(100)	Clostridiales(100)	Clostridia(100)	Firmicutes(100)	HP3GV5402FT011
Otu333	0	0	0	0	0	0	0	0	0	0	0	0	0.0650195	0	0	0	0	0	0	0	0	0	0	0	0	0	0	0	0	0	0	0	0	0	0	0	0	0	0	0	1		unclassified	unclassified(100)	unclassified(100)	Clostridiales(100)	Clostridia(100)	Firmicutes(100)	HOVG2Z401A2PIK
Otu334	0	0	0	0	0	0	0	0	0	0	0	0	0	0	0	0	0	0	0.0552181	0	0	0	0	0	0	0	0	0	0	0	0	0	0	0	0	0	0	0	0	0	1		unclassified	unclassified(100)	unclassified(100)	Clostridiales(100)	Clostridia(100)	Firmicutes(100)	HOVG2Z401AYT0F
Otu337	0	0	0	0	0	0	0	0	0	0	0	0	0	0	0	0	0	0	0	0	0	0	0	0	0	0	0	0	0	0	0	0	0	0	0.0572082	0	0	0	0	0	1		unclassified	unclassified(100)	Neisseriaceae(100)	Neisseriales(100)	Betaproteobacteria(100)	Proteobacteria(100)	HOVG2Z401CYCB8
Otu338	0	0	0	0	0	0	0	0	0	0	0	0	0	0	0	0	0	0	0.0552181	0	0	0	0	0	0	0	0	0	0	0	0	0	0	0	0	0	0	0	0	0	1		Subdoligranulum(55)	Subdoligranulum(100)	Ruminococcaceae(100)	Clostridiales(100)	Clostridia(100)	Firmicutes(100)	HOVG2Z401AXK2M
Otu339	0	0	0.0397614	0	0	0	0	0	0	0	0	0	0	0	0	0	0	0	0	0	0	0	0	0	0	0	0	0	0	0	0	0	0	0	0	0	0	0	0	0	1		unclassified	unclassified(100)	unclassified(100)	unclassified(100)	unclassified(100)	Firmicutes(100)	HP3GV5402IXVAS
Otu341	0	0	0	0	0	0	0	0	0	0	0	0	0	0	0	0	0	0	0	0	0	0	0	0	0	0	0	0	0	0	0	0	0.0552792	0	0	0	0	0	0	0	1		unclassified	unclassified(100)	unclassified(100)	Selenomonadales(100)	Negativicutes(100)	Firmicutes(100)	HOVG2Z401CNQL2
Otu342	0	0	0	0.175439	0	0	0	0	0	0	0	0	0	0	0	0	0	0	0	0	0	0	0	0	0	0	0	0	0	0	0	0	0	0	0	0	0	0	0	0	1		unclassified	unclassified(100)	unclassified(100)	Clostridiales(100)	Clostridia(100)	Firmicutes(100)	HOVG2Z401BWIJY
Otu344	0	0	0	0	0	0	0	0	0	0	0	0	0	0	0	0	0	0	0	0	0	0	0	0	0	0	0	0	0	0	0	0	0	0	0.0572082	0	0	0	0	0	1		Haemophilus(71)	Haemophilus(100)	Pasteurellaceae(100)	Pasteurellales(100)	Gammaproteobacteria(100)	Proteobacteria(100)	HOVG2Z401CWBUP
Otu345	0	0	0	0	0	0	0	0	0	0	0	0	0	0	0	0	0	0	0	0	0	0	0	0	0	0	0	0	0	0	0	0	0.0552792	0	0	0	0	0	0	0	1		Citrobacter(74)	Cronobacter(100)	Enterobacteriaceae(100)	Enterobacteriales(100)	Gammaproteobacteria(100)	Proteobacteria(100)	HOVG2Z401BW24F
Otu347	0	0	0	0.175439	0	0	0	0	0	0	0	0	0	0	0	0	0	0	0	0	0	0	0	0	0	0	0	0	0	0	0	0	0	0	0	0	0	0	0	0	1		unclassified	unclassified(100)	unclassified(100)	Clostridiales(100)	Clostridia(100)	Firmicutes(100)	HOVG2Z401DOICC
Otu348	0	0	0	0	0	0	0	0	0	0	0	0	0	0	0	0	0	0	0.0552181	0	0	0	0	0	0	0	0	0	0	0	0	0	0	0	0	0	0	0	0	0	1		unclassified	unclassified(100)	Lachnospiraceae(100)	Clostridiales(100)	Clostridia(100)	Firmicutes(100)	HOVG2Z401DROFW
Otu349	0	0	0	0	0	0	0	0	0	0	0	0	0	0	0	0	0	0	0	0	0	0.438596	0	0	0	0	0	0	0	0	0	0	0	0	0	0	0	0	0	0	1		Streptococcus(91)	Subdoligranulum(100)	Ruminococcaceae(100)	Clostridiales(100)	Clostridia(100)	Firmicutes(100)	HOVG2Z401AR0VB
Otu351	0	0	0	0	0	0	0	0	0	0	0	0	0	0	0	0	0	0	0	0.0543183	0	0	0	0	0	0	0	0	0	0	0	0	0	0	0	0	0	0	0	0	1		unclassified	unclassified(100)	Lachnospiraceae(100)	Clostridiales(100)	Clostridia(100)	Firmicutes(100)	HP3GV5402ITCWV
Otu352	0	0	0	0	0	0	0	0	0	0	0	0	0	0	0	0	0	0	0.0552181	0	0	0	0	0	0	0	0	0	0	0	0	0	0	0	0	0	0	0	0	0	1		Ruminococcus(73)	Ruminococcus(100)	Ruminococcaceae(100)	Clostridiales(100)	Clostridia(100)	Firmicutes(100)	HOVG2Z401DBNS6
Otu353	0	0	0	0	0	0	0.078064	0	0	0	0	0	0	0	0	0	0	0	0	0	0	0	0	0	0	0	0	0	0	0	0	0	0	0	0	0	0	0	0	0	1		Roseburia(64)	Roseburia(100)	Lachnospiraceae(100)	Clostridiales(100)	Clostridia(100)	Firmicutes(100)	HOVG2Z401ECE6O
Otu354	0	0	0	0	0	0	0	0	0	0	0	0	0	0	0	0	0	0	0	0	0	0	0	0	0	0	0	0	0	0	0	0	0	0	0	0	0	0	0	0.0452694	1		Enterorhabdus(93)	Enterorhabdus(100)	Coriobacteriaceae(100)	Coriobacteriales(100)	Actinobacteria(100)	Actinobacteria(100)	HOVG2Z401EP216
Otu355	0	0	0	0	0	0	0	0	0	0	0	0	0	0	0	0	0	0	0	0	0	0	0	0	0	0	0	0	0	0	0	0	0	0	0	0	0	0	0	0.0452694	1		Roseburia(67)	Coprobacillus(100)	Erysipelotrichaceae(100)	Erysipelotrichales(100)	Erysipelotrichia(100)	Firmicutes(100)	HOVG2Z401DUXDA
Otu356	0	0	0	0.175439	0	0	0	0	0	0	0	0	0	0	0	0	0	0	0	0	0	0	0	0	0	0	0	0	0	0	0	0	0	0	0	0	0	0	0	0	1		Acetanaerobacterium(50)	unclassified(100)	Ruminococcaceae(100)	Clostridiales(100)	Clostridia(100)	Firmicutes(100)	HOVG2Z401C17UC
Otu361	0	0	0	0	0	0	0	0	0	0	0	0	0	0.546448	0	0	0	0	0	0	0	0	0	0	0	0	0	0	0	0	0	0	0	0	0	0	0	0	0	0	1		Coprobacillus(66)	Coprobacillus(100)	Erysipelotrichaceae(100)	Erysipelotrichales(100)	Erysipelotrichia(100)	Firmicutes(100)	HP3GV5401CFAU5
Otu362	0	0	0	0	0	0	0.078064	0	0	0	0	0	0	0	0	0	0	0	0	0	0	0	0	0	0	0	0	0	0	0	0	0	0	0	0	0	0	0	0	0	1		Ruminococcus(93)	unclassified(100)	Lachnospiraceae(100)	Clostridiales(100)	Clostridia(100)	Firmicutes(100)	HP3GV5401CN9F2
Otu364	0	0	0	0	0	0	0	0	0	0	0	0	0	0	0	0	0	0	0	0	0	0	0	0	0	0	0	0	0	0	0	0	0.0552792	0	0	0	0	0	0	0	1		Clostridium_sensu_stricto(98)	Clostridium_sensu_stricto(100)	Clostridiaceae_1(100)	Clostridiales(100)	Clostridia(100)	Firmicutes(100)	HP3GV5402IKCB8
Otu365	0	0	0	0	0	0	0	0	0	0	0	0	0	0	0	0	0	0	0	0	0	0	0	0	0	0	0	0	0	0	0	0	0	0	0.0572082	0	0	0	0	0	1		Parabacteroides(82)	unclassified(100)	Porphyromonadaceae(100)	Bacteroidales(100)	Bacteroidia(100)	Bacteroidetes(100)	HP3GV5401C0SWZ
Otu368	0	0	0	0	0	0	0	0	0	0	0	0	0	0	0	0	0	0	0	0	0	0	0	0	0	0	0	0	0.102564	0	0	0	0	0	0	0	0	0	0	0	1		unclassified	unclassified(100)	Lachnospiraceae(100)	Clostridiales(100)	Clostridia(100)	Firmicutes(100)	HOVG2Z401AQ9EX
Otu369	0	0	0	0	0.0835422	0	0	0	0	0	0	0	0	0	0	0	0	0	0	0	0	0	0	0	0	0	0	0	0	0	0	0	0	0	0	0	0	0	0	0	1		Ruminococcus(58)	unclassified(100)	Ruminococcaceae(100)	Clostridiales(100)	Clostridia(100)	Firmicutes(100)	HOVG2Z401C1CD3
Otu371	0	0	0	0	0	0	0	0	0	0	0	0	0	0	0	0	0	0	0	0	0	0	0	0	0	0	0	0	0	0	0	0	0	0	0.0572082	0	0	0	0	0	1		Slackia(99)	Slackia(100)	Coriobacteriaceae(100)	Coriobacteriales(100)	Actinobacteria(100)	Actinobacteria(100)	HP3GV5402JEM8O
Otu372	0	0	0	0	0	0	0	0	0	0	0	0	0	0	0	0	0	0.130039	0	0	0	0	0	0	0	0	0	0	0	0	0	0	0	0	0	0	0	0	0	0	1		unclassified	unclassified(100)	unclassified(100)	Clostridiales(100)	Clostridia(100)	Firmicutes(100)	HOVG2Z401BDG68
Otu373	0	0	0	0	0.0835422	0	0	0	0	0	0	0	0	0	0	0	0	0	0	0	0	0	0	0	0	0	0	0	0	0	0	0	0	0	0	0	0	0	0	0	1		Roseburia(93)	unclassified(100)	Gracilibacteraceae(100)	Clostridiales(100)	Clostridia(100)	Firmicutes(100)	HOVG2Z401BWTIN
Otu374	0	0	0	0	0	0	0	0	0	0	0	0	0	0	0	0.473934	0	0	0	0	0	0	0	0	0	0	0	0	0	0	0	0	0	0	0	0	0	0	0	0	1		unclassified	unclassified(100)	unclassified(100)	Clostridiales(100)	Clostridia(100)	Firmicutes(100)	HP3GV5401BA6VM
Otu375	0	0	0	0	0	0	0	0	0	0	0	0	0	0	0	0	0	0	0	0	0	0	0	0	0	0	0	0	0	0	0	0	0	0	0	0	0.0476644	0	0	0	1		unclassified	unclassified(100)	Clostridiaceae_1(100)	Clostridiales(100)	Clostridia(100)	Firmicutes(100)	HOVG2Z401EP6NB
Otu376	0	0	0	0	0	0	0	0	0	0	0	0	0	0	0	0	0.0356125	0	0	0	0	0	0	0	0	0	0	0	0	0	0	0	0	0	0	0	0	0	0	0	1		Acetitomaculum(66)	unclassified(100)	Lachnospiraceae(100)	Clostridiales(100)	Clostridia(100)	Firmicutes(100)	HP3GV5401CW4JO
Otu377	0	0	0	0	0	0	0	0	0	0	0	0	0	0	0	0.473934	0	0	0	0	0	0	0	0	0	0	0	0	0	0	0	0	0	0	0	0	0	0	0	0	1		unclassified	unclassified(100)	unclassified(100)	Clostridiales(100)	Clostridia(100)	Firmicutes(100)	HP3GV5402GY67E
Otu378	0	0	0	0	0	0	0	0	0	0	0	0	0	0	0	0	0.0356125	0	0	0	0	0	0	0	0	0	0	0	0	0	0	0	0	0	0	0	0	0	0	0	1		unclassified	unclassified(100)	unclassified(100)	Bacillales(100)	Bacilli(100)	Firmicutes(100)	HP3GV5401D7LGO
Otu380	0.0618429	0	0	0	0	0	0	0	0	0	0	0	0	0	0	0	0	0	0	0	0	0	0	0	0	0	0	0	0	0	0	0	0	0	0	0	0	0	0	0	1		unclassified	unclassified(100)	unclassified(100)	Clostridiales(100)	Clostridia(100)	Firmicutes(100)	HOVG2Z401DJMVH
Otu381	0	0	0	0	0.0835422	0	0	0	0	0	0	0	0	0	0	0	0	0	0	0	0	0	0	0	0	0	0	0	0	0	0	0	0	0	0	0	0	0	0	0	1		Fusobacterium(100)	Fusobacterium(100)	Fusobacteriaceae(100)	Fusobacteriales(100)	Fusobacteria(100)	Fusobacteria(100)	HOVG2Z401ECTKY
Otu382	0	0	0	0	0	0	0	0	0	0	0	0	0	0	0	0	0	0	0	0	0	0	0	0	0	0	0	0	0	0	0	0	0	0	0	0	0.0476644	0	0	0	1		Lachnospiracea_incertae_sedis(82)	unclassified(100)	Lachnospiraceae(100)	Clostridiales(100)	Clostridia(100)	Firmicutes(100)	HOVG2Z401CIMJB
Otu383	0	0	0	0	0	0	0	0	0	0	0	0	0	0	0	0	0.0356125	0	0	0	0	0	0	0	0	0	0	0	0	0	0	0	0	0	0	0	0	0	0	0	1		Eubacterium(94)	unclassified(100)	Eubacteriaceae(100)	Clostridiales(100)	Clostridia(100)	Firmicutes(100)	HP3GV5402G5FHW
Otu384	0	0	0	0	0	0	0	0	0	0	0	0	0	0	0	0	0	0	0	0.0543183	0	0	0	0	0	0	0	0	0	0	0	0	0	0	0	0	0	0	0	0	1		unclassified	unclassified(100)	Lachnospiraceae(100)	Clostridiales(100)	Clostridia(100)	Firmicutes(100)	HOVG2Z401ECO0X
Otu386	0	0	0	0	0	0	0	0	0	0	0.671141	0	0	0	0	0	0	0	0	0	0	0	0	0	0	0	0	0	0	0	0	0	0	0	0	0	0	0	0	0	1		unclassified	unclassified(100)	unclassified(100)	unclassified(100)	unclassified(100)	Firmicutes(100)	HOVG2Z401C01XU
Otu388	0	0	0	0	0	0	0	0	0	0	0	0	0	0	0.0556483	0	0	0	0	0	0	0	0	0	0	0	0	0	0	0	0	0	0	0	0	0	0	0	0	0	1		unclassified	unclassified(100)	unclassified(100)	Clostridiales(100)	Clostridia(100)	Firmicutes(100)	HOVG2Z401A5UZJ
Otu389	0.0618429	0	0	0	0	0	0	0	0	0	0	0	0	0	0	0	0	0	0	0	0	0	0	0	0	0	0	0	0	0	0	0	0	0	0	0	0	0	0	0	1		unclassified	unclassified(100)	unclassified(100)	Clostridiales(100)	Clostridia(100)	Firmicutes(100)	HP3GV5401BTV8F
Otu390	0.0618429	0	0	0	0	0	0	0	0	0	0	0	0	0	0	0	0	0	0	0	0	0	0	0	0	0	0	0	0	0	0	0	0	0	0	0	0	0	0	0	1		unclassified	unclassified(100)	unclassified(100)	unclassified(100)	unclassified(100)	Firmicutes(100)	HOVG2Z401CLEKL
Otu391	0.0618429	0	0	0	0	0	0	0	0	0	0	0	0	0	0	0	0	0	0	0	0	0	0	0	0	0	0	0	0	0	0	0	0	0	0	0	0	0	0	0	1		Hallella(64)	Prevotella(100)	Prevotellaceae(100)	Bacteroidales(100)	Bacteroidia(100)	Bacteroidetes(100)	HOVG2Z401CDF9L
Otu392	0.0618429	0	0	0	0	0	0	0	0	0	0	0	0	0	0	0	0	0	0	0	0	0	0	0	0	0	0	0	0	0	0	0	0	0	0	0	0	0	0	0	1		unclassified	unclassified(100)	unclassified(100)	Clostridiales(100)	Clostridia(100)	Firmicutes(100)	HOVG2Z401CAA0B
Otu393	0.0618429	0	0	0	0	0	0	0	0	0	0	0	0	0	0	0	0	0	0	0	0	0	0	0	0	0	0	0	0	0	0	0	0	0	0	0	0	0	0	0	1		unclassified	unclassified(100)	Oxalobacteraceae(100)	Burkholderiales(100)	Betaproteobacteria(100)	Proteobacteria(100)	HOVG2Z401C7M7E
Otu395	0	0	0	0	0.0835422	0	0	0	0	0	0	0	0	0	0	0	0	0	0	0	0	0	0	0	0	0	0	0	0	0	0	0	0	0	0	0	0	0	0	0	1		Anaerostipes(62)	unclassified(100)	Lachnospiraceae(100)	Clostridiales(100)	Clostridia(100)	Firmicutes(100)	HOVG2Z401CGB78
Otu396	0	0	0	0	0	0	0	0	0	0	0	0	0	0	0	0	0.0356125	0	0	0	0	0	0	0	0	0	0	0	0	0	0	0	0	0	0	0	0	0	0	0	1		Faecalibacterium(76)	Bacteroides(100)	Bacteroidaceae(100)	Bacteroidales(100)	Bacteroidia(100)	Bacteroidetes(100)	HOVG2Z401CT7OZ
Otu397	0	0	0	0	0	0	0	0	0	0	0	0	0	0	0	0	0.0356125	0	0	0	0	0	0	0	0	0	0	0	0	0	0	0	0	0	0	0	0	0	0	0	1		Delftia(96)	Delftia(100)	Comamonadaceae(100)	Burkholderiales(100)	Betaproteobacteria(100)	Proteobacteria(100)	HOVG2Z401APA76
Otu398	0	0	0	0	0	0	0	0	0	0	0	0	0	0	0	0	0	0	0	0	0	0	0	0	0	0	0	0	0	0	0	0	0	0.0708717	0	0	0	0	0	0	1		unclassified	Slackia(100)	Coriobacteriaceae(100)	Coriobacteriales(100)	Actinobacteria(100)	Actinobacteria(100)	HOVG2Z401AK1S2
Otu399	0	0	0	0	0	0	0	0	0	0	0	0	0	0	0	0	0.0356125	0	0	0	0	0	0	0	0	0	0	0	0	0	0	0	0	0	0	0	0	0	0	0	1		unclassified	unclassified(100)	Ruminococcaceae(100)	Clostridiales(100)	Clostridia(100)	Firmicutes(100)	HOVG2Z401C8XJ5
Otu400	0.0618429	0	0	0	0	0	0	0	0	0	0	0	0	0	0	0	0	0	0	0	0	0	0	0	0	0	0	0	0	0	0	0	0	0	0	0	0	0	0	0	1		unclassified	unclassified(100)	unclassified(100)	Clostridiales(100)	Clostridia(100)	Firmicutes(100)	HOVG2Z401BD0OI
Otu401	0.0618429	0	0	0	0	0	0	0	0	0	0	0	0	0	0	0	0	0	0	0	0	0	0	0	0	0	0	0	0	0	0	0	0	0	0	0	0	0	0	0	1		Acetivibrio(57)	unclassified(100)	Ruminococcaceae(100)	Clostridiales(100)	Clostridia(100)	Firmicutes(100)	HOVG2Z401B14C0
Otu403	0	0	0	0	0.0835422	0	0	0	0	0	0	0	0	0	0	0	0	0	0	0	0	0	0	0	0	0	0	0	0	0	0	0	0	0	0	0	0	0	0	0	1		Blautia(99)	unclassified(100)	Lachnospiraceae(100)	Clostridiales(100)	Clostridia(100)	Firmicutes(100)	HOVG2Z401DISNW
Otu404	0	0	0	0	0	0	0	0	0	0	0	0	0	0	0	0	0	0	0	0	0	0	0	0	0	0	0	0	0	0	0	0	0	0	0	0	0.0476644	0	0	0	1		Clostridium_XlVb(57)	unclassified(100)	Ruminococcaceae(100)	Clostridiales(100)	Clostridia(100)	Firmicutes(100)	HP3GV5402IO9RS
Otu405	0.0618429	0	0	0	0	0	0	0	0	0	0	0	0	0	0	0	0	0	0	0	0	0	0	0	0	0	0	0	0	0	0	0	0	0	0	0	0	0	0	0	1		unclassified	unclassified(100)	Ruminococcaceae(100)	Clostridiales(100)	Clostridia(100)	Firmicutes(100)	HOVG2Z401ASDZR
Otu406	0.0618429	0	0	0	0	0	0	0	0	0	0	0	0	0	0	0	0	0	0	0	0	0	0	0	0	0	0	0	0	0	0	0	0	0	0	0	0	0	0	0	1		Clostridium_IV(65)	Clostridium_IV(100)	Ruminococcaceae(100)	Clostridiales(100)	Clostridia(100)	Firmicutes(100)	HOVG2Z401AKXPW
Otu407	0	0	0.0397614	0	0	0	0	0	0	0	0	0	0	0	0	0	0	0	0	0	0	0	0	0	0	0	0	0	0	0	0	0	0	0	0	0	0	0	0	0	1		Clostridium_IV(50)	unclassified(100)	Ruminococcaceae(100)	Clostridiales(100)	Clostridia(100)	Firmicutes(100)	HOVG2Z401BANE4
Otu408	0	0	0.0397614	0	0	0	0	0	0	0	0	0	0	0	0	0	0	0	0	0	0	0	0	0	0	0	0	0	0	0	0	0	0	0	0	0	0	0	0	0	1		unclassified	unclassified(100)	Lachnospiraceae(100)	Clostridiales(100)	Clostridia(100)	Firmicutes(100)	HOVG2Z401DDFV6
Otu409	0.0618429	0	0	0	0	0	0	0	0	0	0	0	0	0	0	0	0	0	0	0	0	0	0	0	0	0	0	0	0	0	0	0	0	0	0	0	0	0	0	0	1		unclassified	unclassified(100)	Erysipelotrichaceae(100)	Erysipelotrichales(100)	Erysipelotrichia(100)	Firmicutes(100)	HOVG2Z401DHKLG
Otu410	0	0	0	0	0	0	0	0	0.0874126	0	0	0	0	0	0	0	0	0	0	0	0	0	0	0	0	0	0	0	0	0	0	0	0	0	0	0	0	0	0	0	1		Lysinibacillus(71)	unclassified(100)	Lachnospiraceae(100)	Clostridiales(100)	Clostridia(100)	Firmicutes(100)	HOVG2Z401DXZHT
Otu411	0	0	0	0	0	0	0	0	0	0	0	0	0	0	0	0	0	0	0	0	0	0	0	0	0	0.333333	0	0	0	0	0	0	0	0	0	0	0	0	0	0	1		Bacteroides(100)	Bacteroides(100)	Bacteroidaceae(100)	Bacteroidales(100)	Bacteroidia(100)	Bacteroidetes(100)	HOVG2Z401D6LG0
Otu413	0	0	0	0	0	0	0	0	0	0	0	0	0	0	0	0	0	0	0	0	0	0	0	0	0.0513875	0	0	0	0	0	0	0	0	0	0	0	0	0	0	0	1		unclassified	unclassified(100)	unclassified(100)	Clostridiales(100)	Clostridia(100)	Firmicutes(100)	HOVG2Z401BIVEJ
Otu415	0	0	0	0	0	0	0	0	0	0	0	0.263852	0	0	0	0	0	0	0	0	0	0	0	0	0	0	0	0	0	0	0	0	0	0	0	0	0	0	0	0	1		unclassified	unclassified(100)	unclassified(100)	Clostridiales(100)	Clostridia(100)	Firmicutes(100)	HP3GV5401EBH9D
Otu416	0	0	0	0	0	0	0	0	0.0874126	0	0	0	0	0	0	0	0	0	0	0	0	0	0	0	0	0	0	0	0	0	0	0	0	0	0	0	0	0	0	0	1		Faecalibacterium(76)	unclassified(100)	unclassified(100)	Clostridiales(100)	Clostridia(100)	Firmicutes(100)	HOVG2Z401D4FEQ
Otu417	0	0	0	0	0	0	0	0	0	0	0	0	0	0	0	0	0	0	0	0	0.0984252	0	0	0	0	0	0	0	0	0	0	0	0	0	0	0	0	0	0	0	1		unclassified	unclassified(100)	Lachnospiraceae(100)	Clostridiales(100)	Clostridia(100)	Firmicutes(100)	HP3GV5401BF5Y3
Otu418	0	0	0.0397614	0	0	0	0	0	0	0	0	0	0	0	0	0	0	0	0	0	0	0	0	0	0	0	0	0	0	0	0	0	0	0	0	0	0	0	0	0	1		unclassified	unclassified(100)	unclassified(100)	unclassified(100)	unclassified(100)	Firmicutes(100)	HOVG2Z401A68RJ
Otu420	0.0618429	0	0	0	0	0	0	0	0	0	0	0	0	0	0	0	0	0	0	0	0	0	0	0	0	0	0	0	0	0	0	0	0	0	0	0	0	0	0	0	1		Acetivibrio(63)	unclassified(100)	Ruminococcaceae(100)	Clostridiales(100)	Clostridia(100)	Firmicutes(100)	HOVG2Z401ERW4G
Otu421	0.0618429	0	0	0	0	0	0	0	0	0	0	0	0	0	0	0	0	0	0	0	0	0	0	0	0	0	0	0	0	0	0	0	0	0	0	0	0	0	0	0	1		unclassified	unclassified(100)	unclassified(100)	Clostridiales(100)	Clostridia(100)	Firmicutes(100)	HOVG2Z401DSZ49
Otu422	0	0	0.0397614	0	0	0	0	0	0	0	0	0	0	0	0	0	0	0	0	0	0	0	0	0	0	0	0	0	0	0	0	0	0	0	0	0	0	0	0	0	1		Streptococcus(100)	Streptococcus(100)	Streptococcaceae(100)	Lactobacillales(100)	Bacilli(100)	Firmicutes(100)	HP3GV5401C842V
Otu423	0.0618429	0	0	0	0	0	0	0	0	0	0	0	0	0	0	0	0	0	0	0	0	0	0	0	0	0	0	0	0	0	0	0	0	0	0	0	0	0	0	0	1		Anaerovorax(64)	Anaerovorax(100)	Clostridiales_Incertae_Sedis_XIII(100)	Clostridiales(100)	Clostridia(100)	Firmicutes(100)	HOVG2Z401E2NB1
Otu424	0.0618429	0	0	0	0	0	0	0	0	0	0	0	0	0	0	0	0	0	0	0	0	0	0	0	0	0	0	0	0	0	0	0	0	0	0	0	0	0	0	0	1		Anaerofustis(75)	unclassified(100)	Eubacteriaceae(100)	Clostridiales(100)	Clostridia(100)	Firmicutes(100)	HOVG2Z401E1WEB
Otu426	0	0	0	0	0	0	0	0	0.0874126	0	0	0	0	0	0	0	0	0	0	0	0	0	0	0	0	0	0	0	0	0	0	0	0	0	0	0	0	0	0	0	1		Coprococcus(96)	Coprococcus(100)	Lachnospiraceae(100)	Clostridiales(100)	Clostridia(100)	Firmicutes(100)	HOVG2Z401BXTKL
Otu427	0	0	0	0	0	0	0	0	0.0874126	0	0	0	0	0	0	0	0	0	0	0	0	0	0	0	0	0	0	0	0	0	0	0	0	0	0	0	0	0	0	0	1		unclassified	unclassified(100)	Ruminococcaceae(100)	Clostridiales(100)	Clostridia(100)	Firmicutes(100)	HOVG2Z401BQVXM
Otu428	0	0	0	0	0	0	0	0	0	0	0	0	0	0	0	0	0	0	0	0	0	0	0	0	0.0513875	0	0	0	0	0	0	0	0	0	0	0	0	0	0	0	1		unclassified	Clostridium_IV(100)	Ruminococcaceae(100)	Clostridiales(100)	Clostridia(100)	Firmicutes(100)	HP3GV5402HS4XF
Otu429	0	0	0	0	0	0	0	0	0	0	0	0	0	0	0	0	0.0356125	0	0	0	0	0	0	0	0	0	0	0	0	0	0	0	0	0	0	0	0	0	0	0	1		Lachnospiracea_incertae_sedis(73)	unclassified(100)	Lachnospiraceae(100)	Clostridiales(100)	Clostridia(100)	Firmicutes(100)	HP3GV5402HBXAQ
Otu430	0	0	0	0	0	0	0	0	0	0	0	0	0	0	0.0556483	0	0	0	0	0	0	0	0	0	0	0	0	0	0	0	0	0	0	0	0	0	0	0	0	0	1		Papillibacter(53)	unclassified(100)	Ruminococcaceae(100)	Clostridiales(100)	Clostridia(100)	Firmicutes(100)	HOVG2Z401A69R0
Otu431	0	0	0	0	0	0	0	0	0	0	0	0	0	0	0	0	0	0	0	0	0	0	0	0	0	0	0	0	0	0	0	0	0	0	0	0	0.0476644	0	0	0	1		unclassified	unclassified(100)	Lachnospiraceae(100)	Clostridiales(100)	Clostridia(100)	Firmicutes(100)	HOVG2Z401AIBGJ
Otu432	0	0	0	0	0	0	0	0	0	0	0	0	0	0	0	0	0	0	0	0	0	0	0	0	0	0	0	0	0	0	0	0	0	0	0	0	0	0.172712	0	0	1		Nicoletella(61)	unclassified(100)	unclassified(100)	unclassified(100)	unclassified(100)	unclassified(100)	HOVG2Z401DW7YS
Otu433	0	0	0	0	0.0835422	0	0	0	0	0	0	0	0	0	0	0	0	0	0	0	0	0	0	0	0	0	0	0	0	0	0	0	0	0	0	0	0	0	0	0	1		unclassified	unclassified(100)	unclassified(100)	Clostridiales(100)	Clostridia(100)	Firmicutes(100)	HOVG2Z401CFE2X
Otu434	0	0	0	0	0	0	0	0	0	0	0	0	0	0	0	0	0.0356125	0	0	0	0	0	0	0	0	0	0	0	0	0	0	0	0	0	0	0	0	0	0	0	1		unclassified	unclassified(100)	Lachnospiraceae(100)	Clostridiales(100)	Clostridia(100)	Firmicutes(100)	HP3GV5402IOPOY
Otu437	0	0	0	0	0	0	0	0	0	0	0	0	0	0	0	0	0.0356125	0	0	0	0	0	0	0	0	0	0	0	0	0	0	0	0	0	0	0	0	0	0	0	1		unclassified	unclassified(100)	Lachnospiraceae(100)	Clostridiales(100)	Clostridia(100)	Firmicutes(100)	HP3GV5402JAOVS
Otu439	0	0	0	0	0.0835422	0	0	0	0	0	0	0	0	0	0	0	0	0	0	0	0	0	0	0	0	0	0	0	0	0	0	0	0	0	0	0	0	0	0	0	1		Lachnospiracea_incertae_sedis(53)	unclassified(100)	Lachnospiraceae(100)	Clostridiales(100)	Clostridia(100)	Firmicutes(100)	HOVG2Z401BEJBK
Otu441	0.0618429	0	0	0	0	0	0	0	0	0	0	0	0	0	0	0	0	0	0	0	0	0	0	0	0	0	0	0	0	0	0	0	0	0	0	0	0	0	0	0	1		Roseburia(50)	Roseburia(100)	Lachnospiraceae(100)	Clostridiales(100)	Clostridia(100)	Firmicutes(100)	HOVG2Z401EZEY0
Otu442	0	0	0	0	0	0	0	0	0	0	0	0	0.0650195	0	0	0	0	0	0	0	0	0	0	0	0	0	0	0	0	0	0	0	0	0	0	0	0	0	0	0	1		unclassified	unclassified(100)	Lachnospiraceae(100)	Clostridiales(100)	Clostridia(100)	Firmicutes(100)	HOVG2Z401DNXDO
Otu443	0	0	0	0	0	0	0	0	0.0874126	0	0	0	0	0	0	0	0	0	0	0	0	0	0	0	0	0	0	0	0	0	0	0	0	0	0	0	0	0	0	0	1		Peptoniphilus(100)	Peptoniphilus(100)	Clostridiales_Incertae_Sedis_XI(100)	Clostridiales(100)	Clostridia(100)	Firmicutes(100)	HOVG2Z401ERHQI
Otu444	0	0	0	0	0	0	0	0	0	0	0	0	0	0	0	0	0	0	0	0	0	0	0	0	0	0	0	0	0	0	0	0	0	0	0	0	0	0.172712	0	0	1		Acetanaerobacterium(65)	unclassified(100)	Ruminococcaceae(100)	Clostridiales(100)	Clostridia(100)	Firmicutes(100)	HOVG2Z401D2WMT
Otu445	0	0	0.0397614	0	0	0	0	0	0	0	0	0	0	0	0	0	0	0	0	0	0	0	0	0	0	0	0	0	0	0	0	0	0	0	0	0	0	0	0	0	1		unclassified	unclassified(100)	Lachnospiraceae(100)	Clostridiales(100)	Clostridia(100)	Firmicutes(100)	HOVG2Z401EJA8Z
Otu446	0	0	0	0	0	0	0	0	0	0	0	0	0	0	0	0	0	0	0	0	0	0	0	0	0	0	0	0	0	0	0	0	0	0	0	0	0	0.172712	0	0	1		Parabacteroides(91)	unclassified(100)	unclassified(100)	unclassified(100)	unclassified(100)	unclassified(100)	HOVG2Z401CL9LN
Otu447	0	0	0	0	0	0	0	0	0	0	0	0	0	0	0	0	0	0	0	0.0543183	0	0	0	0	0	0	0	0	0	0	0	0	0	0	0	0	0	0	0	0	1		Eubacterium(96)	Eubacterium(100)	Eubacteriaceae(100)	Clostridiales(100)	Clostridia(100)	Firmicutes(100)	HOVG2Z401CDGQB
Total %	100	100	100	100	100	100	100	100	100	100	100	100	100	100	100	100	100	100	100	100	100	100	100	100	100	100	100	100	100	100	100	100	100	100	100	100	100	100	100	100	45917
406	OTUs
[truncated: 4 more columns]
