# Supplementary material for: Wheat bran promotes enrichment within the human colonic microbiota of butyrate‐producing bacteria that release ferulic acid
Source: Environ Microbiol. 2016 Jan 21;18(7):2214–25. doi: 10.1111/1462-2920.13158 (PMC4949515; doi:10.1111/1462-2920.13158)
Supplement: Supplementary file 5 — Table S2. Golay barcode sequences that were incorporated into the 16S rRNA gene primers that were used for each sample. [file EMI-18-2214-s005.xlsx]

## Sheet: ST1
Supporting Table S2
Golay barcode sequences that were incorporated into the 16S rRNA gene primers that were used for each sample:
Barcode	Sample	Sample Info
AGTGCGATGCGT	D1 t2 L	Donor 1 , 2 hour incubation, liquid phase
AGTGAGAGAAGC	D1 t2 S	Donor 1 , 2 hour incubation, particulate phase
AGTGTCACGGTG	D1 t4 L	Donor 1 , 4 hour incubation, liquid phase
AGTGGATGCTCT	D1 t4 S	Donor 1 , 4 hour incubation, particulate phase
AGTTAGTGCGTC	D1 t8 L	Donor 1 , 8 hour incubation, liquid phase
AGTGTTCGATCG	D1 t8 S	Donor 1 , 8 hour incubation, particulate phase
AGTTCTACGTCA	D1 t24 L	Donor 1 , 24 hour incubation, liquid phase
AGTTCAGACGCT	D1 t24 S	Donor 1 , 24 hour incubation, particulate phase
ATACACGTGGCG	D1 t48 L	Donor 1 , 48 hour incubation, liquid phase
ATAATCTCGTCG	D1 t48 S	Donor 1 , 48 hour incubation, particulate phase
ATACTCACTCAG	D2 t2 L	Donor 2 , 2 hour incubation, liquid phase
ATACTATTGCGC	D2 t2 S	Donor 2 , 2 hour incubation, particulate phase
ATAGGCGATCTC	D2 t4 L	Donor 2 , 4 hour incubation, liquid phase
ATAGCTCCATAC	D2 t4 S	Donor 2 , 4 hour incubation, particulate phase
ATATGCCAGTGC	D2 t8 L	Donor 2 , 8 hour incubation, liquid phase
ATATCGCTACTG	D2 t8 S	Donor 2 , 8 hour incubation, particulate phase
ATCACTAGTCAC	D2 t24 L	Donor 2 , 24 hour incubation, liquid phase
ATCACGTAGCGG	D2 t24 S	Donor 2 , 24 hour incubation, particulate phase
ATCCGATCACAG	D2 t48 L	Donor 2 , 48 hour incubation, liquid phase
ATCAGGCGTGTG	D2 t48 S	Donor 2 , 48 hour incubation, particulate phase
AGCAGCACTTGT	D3 t2 L	Donor 3 , 2 hour incubation, liquid phase
AGCACGAGCCTA	D3 t2 S	Donor 3 , 2 hour incubation, particulate phase
AGCATATGAGAG	D3 t4 L	Donor 3 , 4 hour incubation, liquid phase
AGCAGTCGCGAT	D3 t4 S	Donor 3 , 4 hour incubation, particulate phase
AGCGACTGTGCA	D3 t8 L	Donor 3 , 8 hour incubation, liquid phase
AGCCATACTGAC	D3 t8 S	Donor 3 , 8 hour incubation, particulate phase
AGCGCTGATGTG	D3 t24 L	Donor 3 , 24 hour incubation, liquid phase
AGCGAGCTATCT	D3 t24 S	Donor 3 , 24 hour incubation, particulate phase
AGCTATCCACGA	D3 t48 L	Donor 3 , 48 hour incubation, liquid phase
AGCGTAGGTCGT	D3 t48 S	Donor 3 , 48 hour incubation, particulate phase
AGCTTGACAGCT	D4 t2 L	Donor 4 , 2 hour incubation, liquid phase
AGCTGACTAGTC	D4 t2 S	Donor 4 , 2 hour incubation, particulate phase
AGGCTACACGAC	D4 t4 L	Donor 4 , 4 hour incubation, liquid phase
AGGACGCACTGT	D4 t4 S	Donor 4 , 4 hour incubation, particulate phase
AGTACGCTCGAG	D4 t8 L	Donor 4 , 8 hour incubation, liquid phase
AGGTGTGATCGC	D4 t8 S	Donor 4 , 8 hour incubation, particulate phase
AGTAGTATCCTC	D4 t24 L	Donor 4 , 24 hour incubation, liquid phase
AGTACTGCAGGC	D4 t24 S	Donor 4 , 24 hour incubation, particulate phase
AGTCCATAGCTG	D4 t48 L	Donor 4 , 48 hour incubation, liquid phase
AGTCACATCACT	D4 t48 S	Donor 4 , 48 hour incubation, particulate phase
